# Supplementary material for: Insights into genetic factors contributing to variability in SARS-CoV-2 susceptibility and COVID-19 disease severity
Source: medRxiv. 2021 May 12:2021.05.10.21256423. Preprint. [Version 1] doi: 10.1101/2021.05.10.21256423 (PMC8132261; doi:10.1101/2021.05.10.21256423)
Supplement: Supplement 3 — Table S3: Colocalization between GWAS signals and eQTLs in 48 tissues at each of the 24 genome-wide significant loci The table shows the pairwise colocalization results between eQTLs and COVID-19 GWAS signals for each gene mapping into the 24 COVID-19 genome-wide significant loci. Shown are: each locus coordinates (chromosome, start and end positions), gene ID, gene name, tissue tested for eQTLs, GWAS study, the SNP ID of the variant with the highest posterior probability of being causal, the p-values of this variant in both studies, the number of SNPs tested for colocalization, the posterior probabilities of the five colocalization hypotheses; and posterior probability of the lead SNP. [file media-3.zip]

Archive with 1 entries (1 files):
- table_s3.csv
