# Supplementary material for: Insights into genetic factors contributing to variability in SARS-CoV-2 susceptibility and COVID-19 disease severity
Source: medRxiv. 2021 May 12:2021.05.10.21256423. Preprint. [Version 1] doi: 10.1101/2021.05.10.21256423 (PMC8132261; doi:10.1101/2021.05.10.21256423)
Supplement: Supplement 3 — Table S3: Colocalization between GWAS signals and eQTLs in 48 tissues at each of the 24 genome-wide significant loci The table shows the pairwise colocalization results between eQTLs and COVID-19 GWAS signals for each gene mapping into the 24 COVID-19 genome-wide significant loci. Shown are: each locus coordinates (chromosome, start and end positions), gene ID, gene name, tissue tested for eQTLs, GWAS study, the SNP ID of the variant with the highest posterior probability of being causal, the p-values of this variant in both studies, the number of SNPs tested for colocalization, the posterior probabilities of the five colocalization hypotheses; and posterior probability of the lead SNP. [file media-3.zip › table_s3.csv]

Locus	Gene ID	Gene name	Tissue	GWAS study	SNP id (chromosome, position, reference, alternative)	p-value (eQTL)	p-value (GWAS)	Tested SNPs (N)	PP-H0	PP-H1	PP-H2	PP-H3	PP-H4	PP (lead SNP)
6_40997035_42005196	ENSG00000001167.10	NFYA	Artery_Aorta	COVID19_HGI_C2_ALL_leave_UKBB_23andme_20210107	6_41502683_A_C	0.2243	6.398e-06	2892	0.0138862391281166	0.890787278755886	0.00143809644124603	0.0922506995858693	0.00163768608888206	0.0436228331901625
6_40997035_42005196	ENSG00000001167.10	NFYA	Brain_Hippocampus	COVID19_HGI_B1_ALL_leave_UKBB_23andme_20210107	6_41355747_G_C	0.886681	0.000388	2638	0.674033696236156	0.202742003041562	0.0871874802225763	0.026215223945202	0.00982159655450378	0.0554939100172266
6_40997035_42005196	ENSG00000001167.10	NFYA	Brain_Hippocampus	COVID19_HGI_A2_ALL_leave_23andme_20210107	6_41497035_C_A	0.181458	1.522e-05	2657	0.726700720787394	0.222737361964821	0.035733253081167	0.010948538522154	0.0038801256444636	0.426505301237375
6_40997035_42005196	ENSG00000001167.10	NFYA	Brain_Frontal_Cortex_BA9	COVID19_HGI_B2_ALL_eur_leave_23andme_20210107	6_41501834_G_A	0.949336	4.511e-05	2936	0.711173904299296	0.231482615339797	0.0402880543010707	0.0131095614226589	0.00394586463717759	0.177673068644604
6_40997035_42005196	ENSG00000001167.10	NFYA	Brain_Spinal_cord_cervical_c-1	COVID19_HGI_B1_ALL_leave_23andme_20210107	6_41371939_T_C	0.791393	0.000443	2870	0.667884812262023	0.219921447966824	0.0783639145201461	0.0257956751620758	0.00803415008893202	0.0635813088616036
6_40997035_42005196	ENSG00000001167.10	NFYA	Brain_Amygdala	COVID19_HGI_B1_ALL_eur_leave_23andme_20210107	6_41513934_G_C	0.924359	0.003388	2959	0.724520143040294	0.203430622781592	0.052391589130345	0.0147055479596516	0.00495209708811799	0.00959927270890805
6_40997035_42005196	ENSG00000001167.10	NFYA	Brain_Substantia_nigra	COVID19_HGI_B2_ALL_leave_23andme_20210107	6_41502683_A_C	0.144249	3.436e-08	2791	0.0486220450885411	0.014974846907189	0.661837983377669	0.203765185577304	0.0707999390492967	0.586912232974496
6_40997035_42005196	ENSG00000001167.10	NFYA	Whole_Blood	COVID19_HGI_B1_ALL_leave_UKBB_23andme_20210107	6_41355747_G_C	0.814194	0.000388	2639	0.70191378134213	0.176440715892059	0.0908045376703582	0.0228175971836187	0.00802336791183484	0.0645204767957337
6_40997035_42005196	ENSG00000001167.10	NFYA	Brain_Frontal_Cortex_BA9	COVID19_HGI_B2_ALL_leave_23andme_20210107	6_41502683_A_C	0.186972	3.436e-08	2803	0.0487214849029535	0.0152168084484866	0.663194428910991	0.207064637019389	0.0658026407181801	0.629319910085276
6_40997035_42005196	ENSG00000001167.10	NFYA	Uterus	COVID19_HGI_B1_ALL_leave_UKBB_23andme_20210107	6_41355747_G_C	0.611166	0.000388	2636	0.695573072508987	0.182423665731246	0.089948188432003	0.0235816840048722	0.00847338932289156	0.0659914751813255
6_40997035_42005196	ENSG00000001167.10	NFYA	Esophagus_Mucosa	COVID19_HGI_A2_ALL_leave_23andme_20210107	6_41077224_T_C	1.09095e-11	0.6142	2657	0.000135942276747644	0.951249436533491	6.68453964678918e-06	0.0467729043984986	0.00183503225161678	0.0238150849847064
6_40997035_42005196	ENSG00000001167.10	NFYA	Stomach	COVID19_HGI_B1_ALL_eur_leave_23andme_20210107	6_41297073_C_G	0.0137225	0.005079	2990	0.635317842306582	0.286705994252819	0.0494241226241797	0.0222978450651673	0.00625419575125234	0.0180869817170958
6_40997035_42005196	ENSG00000001167.10	NFYA	Artery_Tibial	COVID19_HGI_B1_ALL_leave_UKBB_23andme_20210107	6_41059873_C_T	2.61613e-10	0.1246	2639	0.000278150083728668	0.858340960164174	3.59834646751894e-05	0.111010731156579	0.0303341751308417	0.0367309984784112
6_40997035_42005196	ENSG00000001167.10	NFYA	Esophagus_Gastroesophageal_Junction	COVID19_HGI_B2_ALL_leave_UKBB_23andme_20210107	6_41502683_A_C	0.424637	1.675e-07	2437	0.00026138653313905	0.161025922649214	0.00135813563132162	0.836672272861835	0.000682282324490167	0.0655341853131053
6_40997035_42005196	ENSG00000001167.10	NFYA	Colon_Sigmoid	COVID19_HGI_C2_ALL_leave_UKBB_23andme_20210107	6_41068601_A_C	8.51761e-15	0.3803	2891	4.74894010691586e-05	0.904589001986235	4.91787389822425e-06	0.0936751063114744	0.00168348442732246	0.06514994989385
6_40997035_42005196	ENSG00000001167.10	NFYA	Thyroid	COVID19_HGI_C2_ALL_leave_UKBB_23andme_20210107	6_41080888_G_GC	5.30725e-50	0.9287	2892	2.4288146388353e-29	0.90479633401546	2.51534606046283e-30	0.0937016508684811	0.00150201511606198	0.0558679589407084
6_40997035_42005196	ENSG00000001167.10	NFYA	Colon_Sigmoid	COVID19_HGI_C2_ALL_eur_leave_23andme_20210107	6_41068601_A_C	8.51761e-15	0.2349	3104	5.12028796066128e-05	0.975325330483124	1.10566687204621e-06	0.0210574557965494	0.00356490517384779	0.0420082881171803
6_40997035_42005196	ENSG00000001167.10	NFYA	Artery_Tibial	COVID19_HGI_A2_ALL_leave_UKBB_23andme_20210107	6_41058913_A_T	2.61613e-10	0.5952	2658	0.000278449732664926	0.931246592592011	1.97490219573907e-05	0.0660461708219166	0.00240903783145075	0.0393615211311111
6_40997035_42005196	ENSG00000001167.10	NFYA	Stomach	COVID19_HGI_B1_ALL_eur_leave_ukbb_23andme_20210107	6_41539892_A_G	0.105702	0.0007843	2991	0.611890345103407	0.276190871039179	0.0703905329285792	0.0317626307872095	0.00976562014162575	0.0266006728080537
6_40997035_42005196	ENSG00000001167.10	NFYA	Artery_Tibial	COVID19_HGI_B2_ALL_leave_23andme_20210107	6_41502683_A_C	0.828328	3.436e-08	2818	2.07110441894499e-05	0.0684011947516878	0.000281919058324849	0.93107791746052	0.000218257685277114	0.0588546035540646
6_40997035_42005196	ENSG00000001167.10	NFYA	Brain_Putamen_basal_ganglia	COVID19_HGI_C2_ALL_leave_UKBB_23andme_20210107	6_41502683_A_C	0.192399	6.398e-06	2890	0.706418094709957	0.193149434507424	0.0731533611474984	0.0199943692996251	0.00728474033549617	0.49476490010135
6_40997035_42005196	ENSG00000001167.10	NFYA	Colon_Sigmoid	COVID19_HGI_B2_ALL_leave_23andme_20210107	6_41068601_A_C	8.51761e-15	0.5284	2817	3.61729816165524e-06	0.0684185788409502	4.92387019187063e-05	0.931314224973132	0.000214340185836435	0.0329123695862047
6_40997035_42005196	ENSG00000001167.10	NFYA	Brain_Nucleus_accumbens_basal_ganglia	COVID19_HGI_B2_ALL_eur_leave_ukbb_23andme_20210107	6_41501834_G_A	0.980957	4.338e-05	2951	0.638302935011729	0.300563974201978	0.0384484560851346	0.0181000176478037	0.00458461705335465	0.148674514525039
6_40997035_42005196	ENSG00000001167.10	NFYA	Muscle_Skeletal	COVID19_HGI_B2_ALL_eur_leave_ukbb_23andme_20210107	6_41094335_T_G	6.62205e-11	0.06745	2953	0.000126769450431292	0.936370085806879	7.64128448000353e-06	0.0564345358040671	0.00706096765414358	0.0357567626061508
6_40997035_42005196	ENSG00000001167.10	NFYA	Brain_Nucleus_accumbens_basal_ganglia	COVID19_HGI_C2_ALL_leave_23andme_20210107	6_41502683_A_C	0.411371	1.44e-06	2979	0.518386180573217	0.246217242294258	0.149750591090796	0.0711123191545747	0.0145336668871545	0.669760090890979
6_40997035_42005196	ENSG00000001167.10	NFYA	Brain_Nucleus_accumbens_basal_ganglia	COVID19_HGI_A2_ALL_eur_leave_ukbb_23andme_20210107	6_41327913_A_G	0.707066	0.001777	3189	0.633286939269963	0.315327564470753	0.0320905934177652	0.0159752961476592	0.00331960669385962	0.0207415622130743
6_40997035_42005196	ENSG00000001167.10	NFYA	Uterus	COVID19_HGI_B1_ALL_leave_23andme_20210107	6_41371939_T_C	0.611166	0.000443	2882	0.69050378673727	0.197279663084871	0.0812373047378105	0.0232020420857268	0.00777720335432127	0.0674600260694803
6_40997035_42005196	ENSG00000001167.10	NFYA	Brain_Frontal_Cortex_BA9	COVID19_HGI_C2_ALL_leave_23andme_20210107	6_41502683_A_C	0.186972	1.44e-06	2963	0.574119961686619	0.188817737200497	0.165823797219288	0.0545197479311699	0.0167187559624271	0.693212490868862
6_40997035_42005196	ENSG00000001167.10	NFYA	Testis	COVID19_HGI_B2_ALL_eur_leave_ukbb_23andme_20210107	6_41020223_G_A	1.38655e-20	0.01821	2953	3.10729589927164e-11	0.929654798132308	1.87298531697525e-12	0.0560224965485717	0.0143227052861745	0.0975427337429326
6_40997035_42005196	ENSG00000001167.10	NFYA	Brain_Substantia_nigra	COVID19_HGI_B1_ALL_eur_leave_23andme_20210107	6_41513934_G_C	0.812404	0.003388	2945	0.701550142002339	0.226204862385916	0.0505930631574003	0.0163076691679953	0.00534426328634913	0.00872549882747352
6_40997035_42005196	ENSG00000001167.10	NFYA	Adrenal_Gland	COVID19_HGI_B1_ALL_leave_UKBB_23andme_20210107	6_41355747_G_C	0.85095	0.000388	2639	0.644032259012215	0.231963413492477	0.0833165740279083	0.0299977399083428	0.0106900135590568	0.0471567538322985
6_40997035_42005196	ENSG00000001167.10	NFYA	Artery_Aorta	COVID19_HGI_A2_ALL_leave_23andme_20210107	6_41080381_C_T	1.12624e-09	0.8436	2657	0.0146081207250654	0.936752564341137	0.000718309009441204	0.0460600397565467	0.00186096616780916	0.0356850383354873
6_40997035_42005196	ENSG00000001167.10	NFYA	Prostate	COVID19_HGI_B2_ALL_leave_23andme_20210107	6_41502683_A_C	0.830464	3.436e-08	2818	0.0446671073159098	0.0202092723232378	0.608009365312967	0.275036854411882	0.0520774006360041	0.601482752534243
6_40997035_42005196	ENSG00000001167.10	NFYA	Brain_Cerebellar_Hemisphere	COVID19_HGI_B1_ALL_eur_leave_ukbb_23andme_20210107	6_41022717_T_A	2.28571e-06	0.06099	2986	0.516750168107091	0.367500463605778	0.0593474853095134	0.0421923144176371	0.0142095685599803	0.0111251046627421
6_40997035_42005196	ENSG00000001167.10	NFYA	Artery_Aorta	COVID19_HGI_B1_ALL_eur_leave_ukbb_23andme_20210107	6_41080381_C_T	1.12624e-09	0.1711	2991	0.0141716168929342	0.860085234596013	0.00163027194910995	0.0989171368394655	0.0251957397224775	0.0400340817912067
6_40997035_42005196	ENSG00000001167.10	NFYA	Breast_Mammary_Tissue	COVID19_HGI_B2_ALL_leave_23andme_20210107	6_41502683_A_C	0.803356	3.436e-08	2818	1.09570464532652e-05	0.0684093836713794	0.000149147488164776	0.931189362271953	0.000241149522049686	0.0298748224530915
6_40997035_42005196	ENSG00000001167.10	NFYA	Colon_Sigmoid	COVID19_HGI_A2_ALL_eur_leave_23andme_20210107	6_41068600_A_G	8.51761e-15	0.6215	3187	5.08737252089961e-05	0.972722365780857	1.32618873812445e-06	0.0253552949103591	0.00187013939483674	0.0681513769237004
6_40997035_42005196	ENSG00000001167.10	NFYA	Spleen	COVID19_HGI_A2_ALL_leave_23andme_20210107	6_41497035_C_A	0.562729	1.522e-05	2657	0.0853442088165678	0.866017425164991	0.00419653665590155	0.0425818597666266	0.00185996959591302	0.0764438988091546
6_40997035_42005196	ENSG00000001167.10	NFYA	Esophagus_Mucosa	COVID19_HGI_C2_ALL_eur_leave_23andme_20210107	6_41113377_G_A	1.19179e-11	0.1048	3105	0.000139338747468288	0.97520440301993	3.00927909696503e-06	0.0210577551972568	0.00359549375624914	0.0248900617446955
6_40997035_42005196	ENSG00000001167.10	NFYA	Skin_Not_Sun_Exposed_Suprapubic	COVID19_HGI_C2_ALL_eur_leave_ukbb_23andme_20210107	6_41074571_G_A	2.66738e-16	0.2015	3106	8.03141738701826e-07	0.97578725622021	1.78326142606087e-08	0.0216634126796375	0.00254851012580027	0.0738282561735882
6_40997035_42005196	ENSG00000001167.10	NFYA	Artery_Coronary	COVID19_HGI_C2_ALL_eur_leave_ukbb_23andme_20210107	6_41328204_A_G	0.0292493	0.0009352	3102	0.38079472315759	0.595588743554092	0.00844888096621305	0.0132126672065434	0.00195498511556144	0.0253060386976057
6_40997035_42005196	ENSG00000001167.10	NFYA	Adipose_Subcutaneous	COVID19_HGI_C2_ALL_leave_23andme_20210107	6_41119520_G_C	3.29695e-14	0.151	2981	7.90283648065194e-06	0.774176248748009	2.28305263294126e-06	0.223649828480337	0.00216373688253925	0.0550807432298517
6_40997035_42005196	ENSG00000001167.10	NFYA	Minor_Salivary_Gland	COVID19_HGI_C2_ALL_leave_23andme_20210107	6_41502683_A_C	0.805768	1.44e-06	2976	0.559782453720523	0.204733191270048	0.161705833344813	0.0591271654113638	0.0146513562532518	0.66173556047781
6_40997035_42005196	ENSG00000001167.10	NFYA	Brain_Caudate_basal_ganglia	COVID19_HGI_A2_ALL_eur_leave_23andme_20210107	6_41327913_A_G	0.0783819	0.005454	3183	0.732916377993916	0.23982612075078	0.0190799193563312	0.00624142690914492	0.00193615498982731	0.0136032362878867
6_40997035_42005196	ENSG00000001167.10	NFYA	Brain_Substantia_nigra	COVID19_HGI_C2_ALL_eur_leave_ukbb_23andme_20210107	6_41328204_A_G	0.845111	0.0009352	3061	0.732019808148637	0.24502961763904	0.0159843107367412	0.00534882459075494	0.00161743888482657	0.0498454464536701
6_40997035_42005196	ENSG00000001167.10	NFYA	Brain_Cerebellum	COVID19_HGI_A2_ALL_leave_UKBB_23andme_20210107	6_41497035_C_A	0.229086	1.435e-05	2658	0.316268675941246	0.614081944506354	0.0224313270686983	0.0435500380337684	0.00366801444993298	0.259421678807748
6_40997035_42005196	ENSG00000001167.10	NFYA	Adipose_Subcutaneous	COVID19_HGI_B2_ALL_eur_leave_ukbb_23andme_20210107	6_41121097_G_A	2.46525e-14	0.07448	2953	9.55443314921428e-06	0.93596963783382	5.75912741515689e-07	0.0564098485786906	0.0076103832415983	0.0496960886202389
6_40997035_42005196	ENSG00000001167.10	NFYA	Colon_Transverse	COVID19_HGI_B2_ALL_leave_23andme_20210107	6_41502683_A_C	0.93547	3.436e-08	2818	1.1830327295018e-05	0.0684104536427339	0.000161034600678663	0.931203955162066	0.000212726267226089	0.0351953058852058
6_40997035_42005196	ENSG00000001167.10	NFYA	Prostate	COVID19_HGI_B2_ALL_eur_leave_ukbb_23andme_20210107	6_41501834_G_A	0.643116	4.338e-05	2953	0.639171498103285	0.299666049506241	0.0385273520702402	0.0180583992405656	0.00457670107966853	0.144887059910634
6_40997035_42005196	ENSG00000001167.10	NFYA	Prostate	COVID19_HGI_B1_ALL_leave_23andme_20210107	6_41371939_T_C	0.667919	0.000443	2886	0.607719124371962	0.279224300092851	0.0716029760339412	0.0328903370120483	0.00856326248919695	0.0522462290818309
6_40997035_42005196	ENSG00000001167.10	NFYA	Brain_Hippocampus	COVID19_HGI_B1_ALL_leave_23andme_20210107	6_41371939_T_C	0.886681	0.000443	2884	0.668267616742559	0.219108836756934	0.0787174400509055	0.0258014457198658	0.00810466072973572	0.0630177717115541
6_40997035_42005196	ENSG00000001167.10	NFYA	Vagina	COVID19_HGI_B1_ALL_leave_23andme_20210107	6_41371939_T_C	0.916207	0.000443	2881	0.62901818874361	0.258350490382531	0.0740278433822636	0.0303965253465651	0.0082069521450307	0.0572757554948378
6_40997035_42005196	ENSG00000001167.10	NFYA	Brain_Cerebellar_Hemisphere	COVID19_HGI_B2_ALL_leave_23andme_20210107	6_41502683_A_C	0.0704791	3.436e-08	2818	0.0377215117473651	0.0268037736768307	0.513465809503897	0.364796174931196	0.0572127301407116	0.628219461292118
6_40997035_42005196	ENSG00000001167.10	NFYA	Brain_Amygdala	COVID19_HGI_C2_ALL_leave_23andme_20210107	6_41502683_A_C	0.720564	1.44e-06	2956	0.596276987264256	0.166744684272455	0.172178531065137	0.0481318526491337	0.0166679447490183	0.670549816119008
6_40997035_42005196	ENSG00000001167.10	NFYA	Skin_Not_Sun_Exposed_Suprapubic	COVID19_HGI_A2_ALL_leave_UKBB_23andme_20210107	6_41074571_G_A	2.66738e-16	0.9309	2658	7.66703874329813e-07	0.931516497334873	5.43784025362192e-08	0.0660653054529514	0.00241737612989937	0.062713156429355
6_40997035_42005196	ENSG00000001167.10	NFYA	Artery_Coronary	COVID19_HGI_B2_ALL_eur_leave_23andme_20210107	6_41501834_G_A	0.828012	4.511e-05	2950	0.369647549227527	0.572538168835916	0.0209577869560972	0.0324566105883471	0.00439988439211221	0.0780282321647107
6_40997035_42005196	ENSG00000001167.10	NFYA	Artery_Coronary	COVID19_HGI_B1_ALL_leave_23andme_20210107	6_41041752_G_A	7.85805e-05	0.0164	2884	0.350873344495276	0.529455591975207	0.0413268512025966	0.0623447720780807	0.0159994402488406	0.021931201038565
6_40997035_42005196	ENSG00000001167.10	NFYA	Liver	COVID19_HGI_C2_ALL_eur_leave_ukbb_23andme_20210107	6_41328204_A_G	0.217594	0.0009352	3104	0.732178364206103	0.244500389156153	0.0162498583446731	0.00542475885211534	0.00164662944095614	0.0515355243633013
6_40997035_42005196	ENSG00000001167.10	NFYA	Cells_EBV-transformed_lymphocytes	COVID19_HGI_B2_ALL_leave_UKBB_23andme_20210107	6_41497035_C_A	0.648971	9.886e-08	2432	0.12339407877197	0.0294574803000074	0.641139575074764	0.153004229473058	0.0530046363802003	0.446040068616393
6_40997035_42005196	ENSG00000001167.10	NFYA	Brain_Frontal_Cortex_BA9	COVID19_HGI_B2_ALL_leave_UKBB_23andme_20210107	6_41502683_A_C	0.186972	1.675e-07	2425	0.119493779272738	0.0327656078267561	0.620871345138462	0.170188390703153	0.0566808770588903	0.419144328122901
6_40997035_42005196	ENSG00000001167.10	NFYA	Brain_Substantia_nigra	COVID19_HGI_B2_ALL_eur_leave_23andme_20210107	6_41501834_G_A	0.0379937	4.511e-05	2912	0.713779912540724	0.228707683438461	0.0403060669222896	0.0129104794566417	0.00429585764188344	0.204139094258425
6_40997035_42005196	ENSG00000001167.10	NFYA	Whole_Blood	COVID19_HGI_C2_ALL_leave_UKBB_23andme_20210107	6_41502683_A_C	0.10206	6.398e-06	2892	0.703700852887417	0.194720138233216	0.0728771615483801	0.0201571989520702	0.00854464837891674	0.531918500700247
6_40997035_42005196	ENSG00000001167.10	NFYA	Esophagus_Muscularis	COVID19_HGI_A2_ALL_leave_UKBB_23andme_20210107	6_41097342_C_T	3.2018e-12	0.3957	2658	0.000172428002389661	0.931248289713196	1.22294403829082e-05	0.0660461793544243	0.00252087348960687	0.0576703893745976
6_40997035_42005196	ENSG00000001167.10	NFYA	Skin_Not_Sun_Exposed_Suprapubic	COVID19_HGI_C2_ALL_leave_UKBB_23andme_20210107	6_41074571_G_A	2.66738e-16	0.5453	2892	7.44619086678126e-07	0.904684397826464	7.71147643905597e-08	0.0936899356246253	0.00162484481505898	0.0559095224274497
6_40997035_42005196	ENSG00000001167.10	NFYA	Esophagus_Gastroesophageal_Junction	COVID19_HGI_B2_ALL_leave_23andme_20210107	6_41502683_A_C	0.424637	3.436e-08	2818	0.000100899337841022	0.0683133234453227	0.00137344336912919	0.929881699483486	0.000330634364221819	0.223166274422206
6_40997035_42005196	ENSG00000001167.10	NFYA	Thyroid	COVID19_HGI_C2_ALL_eur_leave_ukbb_23andme_20210107	6_41074571_G_A	2.12414e-49	0.2015	3106	2.61954233813176e-29	0.975847339868006	5.81631931254655e-31	0.0216648074085531	0.0024878527234409	0.0521939598588438
6_40997035_42005196	ENSG00000001167.10	NFYA	Brain_Cerebellar_Hemisphere	COVID19_HGI_B1_ALL_leave_UKBB_23andme_20210107	6_41044957_A_T	0.00203352	0.002206	2639	0.516445177372018	0.348001313415555	0.0668110055820291	0.0449961680946302	0.0237463355357681	0.0181308179612164
6_40997035_42005196	ENSG00000001167.10	NFYA	Colon_Transverse	COVID19_HGI_A2_ALL_eur_leave_23andme_20210107	6_41068600_A_G	1.79605e-13	0.6215	3188	0.000165087746435957	0.972609229037516	4.30542716217792e-06	0.0253634298052629	0.00185794798362282	0.0504743094361879
6_40997035_42005196	ENSG00000001167.10	NFYA	Artery_Coronary	COVID19_HGI_C2_ALL_eur_leave_23andme_20210107	6_41059458_T_G	4.09134e-07	0.06443	3101	0.380704082015344	0.59542417437088	0.00821739902713967	0.0128492715459158	0.00280507304072079	0.0430152855328815
6_40997035_42005196	ENSG00000001167.10	NFYA	Stomach	COVID19_HGI_A2_ALL_eur_leave_23andme_20210107	6_41147412_C_T	0.137757	0.0021	3188	0.652013261695063	0.320765861693133	0.0170042638996901	0.00836360162408544	0.00185301108802831	0.0127616004357288
6_40997035_42005196	ENSG00000001167.10	NFYA	Brain_Cortex	COVID19_HGI_B2_ALL_leave_23andme_20210107	6_41502683_A_C	0.224479	3.436e-08	2818	0.0369960351954665	0.0277475319787159	0.503590611301567	0.377645820466811	0.0540200010574394	0.574754588969388
6_40997035_42005196	ENSG00000001167.10	NFYA	Artery_Coronary	COVID19_HGI_B2_ALL_leave_23andme_20210107	6_41502683_A_C	0.828012	3.436e-08	2816	0.0262261983557047	0.0399694376916312	0.356991257856422	0.544031578996033	0.032781527100209	0.586300574318081
6_40997035_42005196	ENSG00000001167.10	NFYA	Testis	COVID19_HGI_C2_ALL_leave_UKBB_23andme_20210107	6_41017821_C_T	1.26975e-20	0.1768	2892	3.02473532390734e-11	0.904953952923964	3.132497622207e-12	0.0937181484249898	0.00132789861766491	0.133426872196571
6_40997035_42005196	ENSG00000001167.10	NFYA	Cells_EBV-transformed_lymphocytes	COVID19_HGI_C2_ALL_eur_leave_23andme_20210107	6_41497035_C_A	0.648971	0.0006395	3096	0.736566010215624	0.24084986463287	0.0158770547468748	0.00519012431011008	0.00151694609452118	0.0171970263660735
6_40997035_42005196	ENSG00000001167.10	NFYA	Whole_Blood	COVID19_HGI_B2_ALL_leave_UKBB_23andme_20210107	6_41502683_A_C	0.10206	1.675e-07	2437	0.122344629797112	0.0286361054743832	0.635689218694056	0.148725444832426	0.0646046012020234	0.473169867164275
6_40997035_42005196	ENSG00000001167.10	NFYA	Esophagus_Muscularis	COVID19_HGI_B1_ALL_eur_leave_23andme_20210107	6_41068789_C_A	3.77066e-12	0.2656	2990	0.000181384176186716	0.913641092130477	1.41106595297098e-05	0.0710609895181228	0.0151024235156847	0.0454050127169831
6_40997035_42005196	ENSG00000001167.10	NFYA	Brain_Hypothalamus	COVID19_HGI_B2_ALL_eur_leave_23andme_20210107	6_41501834_G_A	0.29958	4.511e-05	2941	0.714908793369715	0.2275226219977	0.0404734179398005	0.0128766107978292	0.00421855589495585	0.17520736463002
6_40997035_42005196	ENSG00000001167.10	NFYA	Brain_Nucleus_accumbens_basal_ganglia	COVID19_HGI_C2_ALL_leave_UKBB_23andme_20210107	6_41502683_A_C	0.411371	6.398e-06	2891	0.61414007928824	0.286370466229553	0.0635985849577363	0.0296494626256316	0.00624140689883902	0.470401566534423
6_40997035_42005196	ENSG00000001167.10	NFYA	Adipose_Subcutaneous	COVID19_HGI_B2_ALL_eur_leave_23andme_20210107	6_41121097_G_A	2.46525e-14	0.08482	2953	9.60075170442053e-06	0.940507087692365	5.4446719870901e-07	0.0533308445092785	0.00615192257945372	0.0477410125970586
6_40997035_42005196	ENSG00000001167.10	NFYA	Lung	COVID19_HGI_A2_ALL_leave_23andme_20210107	6_41097153_G_C	9.4541e-12	0.894	2657	0.000384993040393001	0.950978651050384	1.89308381749574e-05	0.0467595665362979	0.0018578585347505	0.0539820680096932
6_40997035_42005196	ENSG00000001167.10	NFYA	Brain_Anterior_cingulate_cortex_BA24	COVID19_HGI_B1_ALL_eur_leave_ukbb_23andme_20210107	6_41539892_A_G	0.482615	0.0007843	2977	0.688862331458568	0.209467962031543	0.0725078567907389	0.0220409317910543	0.00712091792809675	0.0297609570216655
6_40997035_42005196	ENSG00000001167.10	NFYA	Brain_Hypothalamus	COVID19_HGI_B2_ALL_leave_UKBB_23andme_20210107	6_41497035_C_A	0.0976411	9.886e-08	2433	0.118137126559909	0.0315366126403843	0.613825156957306	0.163787427225566	0.0727136766168344	0.497947818497921
6_40997035_42005196	ENSG00000001167.10	NFYA	Heart_Left_Ventricle	COVID19_HGI_B1_ALL_eur_leave_ukbb_23andme_20210107	6_41539892_A_G	0.975032	0.0007843	2991	0.609929207904906	0.278172838817069	0.0701649279755787	0.0319906552948391	0.00974237000760712	0.0172285701522863
6_40997035_42005196	ENSG00000001167.10	NFYA	Minor_Salivary_Gland	COVID19_HGI_C2_ALL_leave_UKBB_23andme_20210107	6_41502683_A_C	0.805768	6.398e-06	2888	0.663618825952081	0.236736820634328	0.0687189653846549	0.024508121420723	0.00641726660821396	0.455989034416585
6_40997035_42005196	ENSG00000001167.10	NFYA	Testis	COVID19_HGI_B2_ALL_leave_23andme_20210107	6_41018233_A_G	1.38655e-20	0.002435	2818	2.27555066116561e-12	0.068080950740452	3.09748312879889e-11	0.926713763929471	0.00520528529682758	0.0978837666919492
6_40997035_42005196	ENSG00000001167.10	NFYA	Artery_Tibial	COVID19_HGI_B1_ALL_eur_leave_ukbb_23andme_20210107	6_41059873_C_T	2.61613e-10	0.109	2991	0.000282434165255738	0.87392489162649	3.24906113794459e-05	0.100509165570527	0.0252510180263489	0.0582198380049816
6_40997035_42005196	ENSG00000001167.10	NFYA	Muscle_Skeletal	COVID19_HGI_C2_ALL_eur_leave_23andme_20210107	6_41113528_T_G	5.14288e-11	0.1055	3105	0.000132040580290709	0.975307404588076	2.85166161918022e-06	0.0210600775756257	0.00349762559438904	0.0438097762760779
6_40997035_42005196	ENSG00000001167.10	NFYA	Minor_Salivary_Gland	COVID19_HGI_A2_ALL_leave_23andme_20210107	6_41497035_C_A	0.921194	1.522e-05	2655	0.712057273108202	0.238025757797443	0.0350007704848386	0.0116968014196499	0.00321939718986619	0.3679752602337
6_40997035_42005196	ENSG00000001167.10	NFYA	Colon_Transverse	COVID19_HGI_B2_ALL_eur_leave_ukbb_23andme_20210107	6_41077224_T_C	3.96048e-13	0.05307	2953	0.000160559351446905	0.936708604364131	9.67803896093747e-06	0.0564553358385755	0.00666582240688584	0.0361005140482472
6_40997035_42005196	ENSG00000001167.10	NFYA	Heart_Left_Ventricle	COVID19_HGI_B1_ALL_eur_leave_23andme_20210107	6_41578836_C_A	0.0198433	0.01241	2990	0.633199593676598	0.288722408756481	0.0492593349020896	0.0224546008040413	0.00636406186079028	0.00690085942763706
6_40997035_42005196	ENSG00000001167.10	NFYA	Spleen	COVID19_HGI_A2_ALL_leave_UKBB_23andme_20210107	6_41497035_C_A	0.562729	1.435e-05	2658	0.0835458327533533	0.84777483187378	0.00592548058747803	0.0601257246945319	0.0026281300908565	0.0739587733112679
6_40997035_42005196	ENSG00000001167.10	NFYA	Brain_Nucleus_accumbens_basal_ganglia	COVID19_HGI_B1_ALL_eur_leave_ukbb_23andme_20210107	6_41539892_A_G	0.401408	0.0007843	2986	0.604834010195459	0.282163297488865	0.0693802728989979	0.032355574721526	0.0112668446951519	0.01661028002984
6_40997035_42005196	ENSG00000001167.10	NFYA	Colon_Sigmoid	COVID19_HGI_A2_ALL_leave_23andme_20210107	6_41068600_A_G	8.51761e-15	0.8089	2657	4.99435316844465e-05	0.951334693291606	2.45581820190561e-06	0.0467770958557865	0.00183581150272241	0.0619285538977251
6_40997035_42005196	ENSG00000001167.10	NFYA	Prostate	COVID19_HGI_B2_ALL_eur_leave_23andme_20210107	6_41501834_G_A	0.643116	4.511e-05	2953	0.641558191007941	0.300785014973639	0.0363833376615791	0.0170535667877951	0.00421988956904572	0.142277884815017
6_40997035_42005196	ENSG00000001167.10	NFYA	Esophagus_Muscularis	COVID19_HGI_C2_ALL_leave_UKBB_23andme_20210107	6_41097342_C_T	3.2018e-12	0.9417	2892	0.00016749922759391	0.904633974512829	1.73466725505635e-05	0.0936848421574195	0.0014963374296062	0.0414016134027559
6_40997035_42005196	ENSG00000001167.10	NFYA	Brain_Amygdala	COVID19_HGI_A2_ALL_leave_23andme_20210107	6_41497035_C_A	0.317007	1.522e-05	2643	0.760375086889638	0.189378766827569	0.0373144764433567	0.0092898893405239	0.0036417804989119	0.424255043292751
6_40997035_42005196	ENSG00000001167.10	NFYA	Brain_Caudate_basal_ganglia	COVID19_HGI_C2_ALL_leave_23andme_20210107	6_41502683_A_C	0.286725	1.44e-06	2977	0.583842049989892	0.17916419649572	0.168644849975728	0.051735601255688	0.016613302282972	0.682879927660627
6_40997035_42005196	ENSG00000001167.10	NFYA	Adipose_Subcutaneous	COVID19_HGI_B1_ALL_leave_23andme_20210107	6_41121097_G_A	2.46525e-14	0.2782	2886	8.99938716275132e-06	0.88013089867152	1.06033013853327e-06	0.103683031595859	0.0161760100153196	0.0459334496068998
6_40997035_42005196	ENSG00000001167.10	NFYA	Brain_Amygdala	COVID19_HGI_B1_ALL_leave_23andme_20210107	6_41503561_G_A	0.811803	0.0003661	2861	0.710446498209762	0.192330421487398	0.0712885829597406	0.0192924370997443	0.00664206024335575	0.0649613880630292
6_40997035_42005196	ENSG00000001167.10	NFYA	Brain_Frontal_Cortex_BA9	COVID19_HGI_B1_ALL_eur_leave_ukbb_23andme_20210107	6_41539892_A_G	0.177	0.0007843	2966	0.670844873441902	0.219509103940257	0.0765524930911468	0.025040911498839	0.00805261802785587	0.0314581500289161
6_40997035_42005196	ENSG00000001167.10	NFYA	Stomach	COVID19_HGI_A2_ALL_leave_23andme_20210107	6_41497035_C_A	0.774029	1.522e-05	2657	0.663085680556597	0.287326806795661	0.0326051808675153	0.0141255473998184	0.00285678438040818	0.32158650311555
6_40997035_42005196	ENSG00000001167.10	NFYA	Esophagus_Mucosa	COVID19_HGI_C2_ALL_eur_leave_ukbb_23andme_20210107	6_41113377_G_A	1.19179e-11	0.1885	3106	0.000139401602741736	0.97564432113293	3.09521332190022e-06	0.0216602345729902	0.0025529474780167	0.0250474301323056
6_40997035_42005196	ENSG00000001167.10	NFYA	Artery_Aorta	COVID19_HGI_A2_ALL_eur_leave_23andme_20210107	6_41080381_C_T	1.12624e-09	0.8771	3188	0.0149067079385565	0.957868564702973	0.000388761411085176	0.0249789997315186	0.0018569662158665	0.0363180409495308
6_40997035_42005196	ENSG00000001167.10	NFYA	Nerve_Tibial	COVID19_HGI_C2_ALL_eur_leave_23andme_20210107	6_41111281_A_G	7.85168e-37	0.1011	3105	3.85876681639979e-20	0.97544643014765	8.333723771485e-22	0.0210630872338241	0.00349048261852746	0.0624610210574605
6_40997035_42005196	ENSG00000001167.10	NFYA	Nerve_Tibial	COVID19_HGI_B2_ALL_leave_UKBB_23andme_20210107	6_41111281_A_G	7.85168e-37	0.2364	2437	7.22072292140893e-21	0.161309412047801	3.7518080850207e-20	0.838145389631141	0.000545198321058639	0.0508844832876829
6_40997035_42005196	ENSG00000001167.10	NFYA	Ovary	COVID19_HGI_A2_ALL_eur_leave_23andme_20210107	6_41327913_A_G	0.241918	0.005454	3179	0.56994016337631	0.402861041995638	0.0148193534287689	0.0104731234268389	0.00190631777244433	0.009255346298364
6_40997035_42005196	ENSG00000001167.10	NFYA	Colon_Transverse	COVID19_HGI_B1_ALL_leave_UKBB_23andme_20210107	6_41076198_A_G	3.96048e-13	0.07728	2639	0.000161143916722871	0.856148525138189	2.08467182798891e-05	0.110724491417231	0.0329449928095773	0.0347652584570022
6_40997035_42005196	ENSG00000001167.10	NFYA	Minor_Salivary_Gland	COVID19_HGI_C2_ALL_eur_leave_ukbb_23andme_20210107	6_41328204_A_G	0.631353	0.0009352	3096	0.709119199950889	0.267806896207191	0.0155567624210535	0.00587354390171024	0.00164359751915603	0.0458065228884795
6_40997035_42005196	ENSG00000001167.10	NFYA	Liver	COVID19_HGI_B1_ALL_eur_leave_23andme_20210107	6_41960005_A_T	0.0055444	0.01664	2988	0.699019398064986	0.223630305534293	0.0543446557577322	0.0173803184798253	0.00562532216316339	0.0120221737488064
6_40997035_42005196	ENSG00000001167.10	NFYA	Spleen	COVID19_HGI_B2_ALL_eur_leave_23andme_20210107	6_41059873_C_T	3.05119e-09	0.1679	2953	0.0843308785755639	0.859195147193806	0.00478247939706283	0.0487227549679554	0.00296873986561219	0.0604367735628171
6_40997035_42005196	ENSG00000001167.10	NFYA	Colon_Sigmoid	COVID19_HGI_B2_ALL_eur_leave_ukbb_23andme_20210107	6_41113377_G_A	2.54747e-14	0.07933	2952	4.91720715838316e-05	0.936641242967071	2.96361272327774e-06	0.056444733812911	0.00686188753571071	0.0302679236357372
6_40997035_42005196	ENSG00000001167.10	NFYA	Breast_Mammary_Tissue	COVID19_HGI_B1_ALL_eur_leave_23andme_20210107	6_41100861_C_G	9.42342e-13	0.2713	2990	0.000155352961435037	0.913222820475477	1.208557875239e-05	0.0710279710106491	0.0155817699736866	0.0324930158846061
6_40997035_42005196	ENSG00000001167.10	NFYA	Skin_Sun_Exposed_Lower_leg	COVID19_HGI_A2_ALL_leave_UKBB_23andme_20210107	6_41068600_A_G	1.2901e-10	0.5864	2658	0.000559273007648563	0.930906710033403	3.96663871878038e-05	0.0660220013709989	0.00247234920076181	0.054445651988945
6_40997035_42005196	ENSG00000001167.10	NFYA	Colon_Transverse	COVID19_HGI_B2_ALL_eur_leave_23andme_20210107	6_41077224_T_C	3.96048e-13	0.0586	2953	0.000161338973406194	0.941256944842812	9.14967719169442e-06	0.0533743232569263	0.005198243249664	0.036791634334136
6_40997035_42005196	ENSG00000001167.10	NFYA	Heart_Left_Ventricle	COVID19_HGI_A2_ALL_leave_23andme_20210107	6_41497035_C_A	0.323023	1.522e-05	2657	0.665193522744576	0.284993991891588	0.0327088274667324	0.0140106021940276	0.00309305570307652	0.371768074174991
6_40997035_42005196	ENSG00000001167.10	NFYA	Cells_EBV-transformed_lymphocytes	COVID19_HGI_B2_ALL_leave_23andme_20210107	6_41502683_A_C	0.972173	3.436e-08	2813	0.0497718656669747	0.0147123439785459	0.677494552855603	0.200206587168479	0.0578146503303971	0.598778200580424
6_40997035_42005196	ENSG00000001167.10	NFYA	Vagina	COVID19_HGI_B2_ALL_eur_leave_ukbb_23andme_20210107	6_41501834_G_A	0.95828	4.338e-05	2946	0.661012503720663	0.277917209540512	0.0398141156884048	0.0167349926282948	0.00452117842212491	0.159891715829229
6_40997035_42005196	ENSG00000001167.10	NFYA	Adipose_Visceral_Omentum	COVID19_HGI_B2_ALL_eur_leave_ukbb_23andme_20210107	6_41076267_G_C	1.79584e-10	0.05328	2953	0.00104367950519981	0.935862445626281	6.29098886052483e-05	0.0564043711414412	0.00662659383847208	0.0234408741129679
6_40997035_42005196	ENSG00000001167.10	NFYA	Ovary	COVID19_HGI_B1_ALL_eur_leave_ukbb_23andme_20210107	6_41077891_A_T	1.75974e-07	0.1323	2983	0.535376626788256	0.351649616518368	0.0613222013179498	0.0402666689144344	0.0113848864609921	0.0206197481654702
6_40997035_42005196	ENSG00000001167.10	NFYA	Skin_Not_Sun_Exposed_Suprapubic	COVID19_HGI_B2_ALL_leave_UKBB_23andme_20210107	6_41074571_G_A	2.66738e-16	0.2317	2437	1.47412583189577e-07	0.161303028325923	7.65939542984884e-07	0.83811218183734	0.000583876484611227	0.0634008936869619
6_40997035_42005196	ENSG00000001167.10	NFYA	Muscle_Skeletal	COVID19_HGI_C2_ALL_leave_UKBB_23andme_20210107	6_41094335_T_G	6.62205e-11	0.3986	2892	0.000122474737091257	0.904646832524007	1.26838146692184e-05	0.0936861382345362	0.00153187068969599	0.0342958033622844
6_40997035_42005196	ENSG00000001167.10	NFYA	Esophagus_Mucosa	COVID19_HGI_A2_ALL_eur_leave_23andme_20210107	6_41077224_T_C	1.09095e-11	0.7114	3188	0.00013790955532467	0.972650558076177	3.59663002395548e-06	0.0253645221856846	0.0018434135527902	0.0227533752041802
6_40997035_42005196	ENSG00000001167.10	NFYA	Brain_Putamen_basal_ganglia	COVID19_HGI_C2_ALL_eur_leave_ukbb_23andme_20210107	6_41328204_A_G	0.94548	0.0009352	3099	0.754958689927945	0.221835721266683	0.0167313332971608	0.0049147457652956	0.0015595097429158	0.0515195864994069
6_40997035_42005196	ENSG00000001167.10	NFYA	Brain_Frontal_Cortex_BA9	COVID19_HGI_B1_ALL_leave_23andme_20210107	6_41371939_T_C	0.00236002	0.000443	2869	0.672703443820884	0.214400862887358	0.0790427809335273	0.0251834721979268	0.00866944016030327	0.0662282572198654
6_40997035_42005196	ENSG00000001167.10	NFYA	Brain_Cerebellum	COVID19_HGI_A2_ALL_eur_leave_ukbb_23andme_20210107	6_41097197_G_A	2.29706e-06	0.4734	3192	0.311606414159941	0.637317846428218	0.015809742886102	0.0323321877769791	0.00293380874875962	0.0119306193749383
6_40997035_42005196	ENSG00000001167.10	NFYA	Cells_Transformed_fibroblasts	COVID19_HGI_A2_ALL_leave_23andme_20210107	6_41497035_C_A	0.314724	1.522e-05	2657	0.118660306893797	0.832439315012127	0.00583475240306728	0.0409304852177556	0.00213514047325385	0.0967426700925095
6_40997035_42005196	ENSG00000001167.10	NFYA	Artery_Tibial	COVID19_HGI_A2_ALL_eur_leave_ukbb_23andme_20210107	6_41058913_A_T	2.61613e-10	0.5671	3194	0.000278581423137573	0.94891601526777	1.41480344982592e-05	0.0481890408921615	0.00260221438243306	0.0378563356950856
6_40997035_42005196	ENSG00000001167.10	NFYA	Small_Intestine_Terminal_Ileum	COVID19_HGI_C2_ALL_leave_UKBB_23andme_20210107	6_41502683_A_C	0.135119	6.398e-06	2889	0.611260992399598	0.288311668918317	0.063293608438763	0.0298462220527677	0.00728750819055487	0.478117601648938
6_40997035_42005196	ENSG00000001167.10	NFYA	Adrenal_Gland	COVID19_HGI_A2_ALL_eur_leave_ukbb_23andme_20210107	6_41327913_A_G	0.929319	0.001777	3193	0.664369052260462	0.283977635843277	0.0337311666769532	0.0144145284650971	0.00350761675421105	0.0210506923831711
6_40997035_42005196	ENSG00000001167.10	NFYA	Brain_Frontal_Cortex_BA9	COVID19_HGI_C2_ALL_eur_leave_23andme_20210107	6_41497035_C_A	0.886834	0.0006395	3081	0.729138936190759	0.248303859481154	0.0156629583777715	0.00533236396266899	0.00156188198764603	0.0168418515582397
6_40997035_42005196	ENSG00000001167.10	NFYA	Breast_Mammary_Tissue	COVID19_HGI_B2_ALL_eur_leave_ukbb_23andme_20210107	6_41077224_T_C	1.87381e-12	0.05307	2953	0.000147967690732715	0.935978944202399	8.91905119799091e-06	0.0564105663193448	0.00745360273632598	0.0267244218350129
6_40997035_42005196	ENSG00000001167.10	NFYA	Testis	COVID19_HGI_C2_ALL_leave_23andme_20210107	6_41017821_C_T	1.26975e-20	0.1118	2981	2.58959991344157e-11	0.774768178768743	7.48110240560047e-12	0.223821584809457	0.00141023638842434	0.136310482934901
6_40997035_42005196	ENSG00000001167.10	NFYA	Ovary	COVID19_HGI_B1_ALL_leave_23andme_20210107	6_41371939_T_C	0.447645	0.000443	2884	0.531891262717224	0.354253918677456	0.0626390515686168	0.0417097908723326	0.0095059761643707	0.0426126931222167
6_40997035_42005196	ENSG00000001167.10	NFYA	Muscle_Skeletal	COVID19_HGI_A2_ALL_leave_23andme_20210107	6_41113528_T_G	5.14288e-11	0.8296	2657	0.000128784639949946	0.951250805125426	6.3325850665349e-06	0.0467729656149774	0.00184111203458058	0.0340666284682539
6_40997035_42005196	ENSG00000001167.10	NFYA	Lung	COVID19_HGI_C2_ALL_eur_leave_23andme_20210107	6_41097153_G_C	9.4541e-12	0.1948	3105	0.000394599168388696	0.974723623607778	8.52210207632402e-06	0.0210471412526091	0.00382611386914836	0.0429000373178129
6_40997035_42005196	ENSG00000001167.10	NFYA	Uterus	COVID19_HGI_A2_ALL_eur_leave_23andme_20210107	6_41327913_A_G	0.208895	0.005454	3175	0.740089445297152	0.232739889382239	0.0192410855175412	0.00604896654231342	0.00188061326075511	0.0122967322473676
6_40997035_42005196	ENSG00000001167.10	NFYA	Whole_Blood	COVID19_HGI_B1_ALL_leave_23andme_20210107	6_41371939_T_C	0.964413	0.000443	2886	0.69543382484137	0.192444997456655	0.0819377398148671	0.0226668307815521	0.00751660710555556	0.0629510975045497
6_40997035_42005196	ENSG00000001167.10	NFYA	Brain_Putamen_basal_ganglia	COVID19_HGI_C2_ALL_eur_leave_23andme_20210107	6_41497035_C_A	0.78431	0.0006395	3098	0.755523953163459	0.2219458130438	0.0162591713187893	0.00477486460797915	0.00149619786597272	0.0189399130023997
6_40997035_42005196	ENSG00000001167.10	NFYA	Pancreas	COVID19_HGI_C2_ALL_eur_leave_ukbb_23andme_20210107	6_41059873_C_T	1.34394e-16	0.1994	3106	7.11429811465153e-07	0.976089869413264	1.57962820135111e-08	0.0216704413211065	0.00223896203953593	0.0735594535362956
6_40997035_42005196	ENSG00000001167.10	NFYA	Stomach	COVID19_HGI_C2_ALL_leave_UKBB_23andme_20210107	6_41502683_A_C	0.908899	6.398e-06	2892	0.619381526203193	0.281455472051623	0.0641448242672714	0.0291424133436855	0.00587576413422726	0.425064762369703
6_40997035_42005196	ENSG00000001167.10	NFYA	Colon_Transverse	COVID19_HGI_B1_ALL_eur_leave_23andme_20210107	6_41068600_A_G	1.79605e-13	0.515	2990	0.000171957200711764	0.913753667882199	1.33772943370094e-05	0.0710698585571758	0.0149911390655775	0.0385671960892097
6_40997035_42005196	ENSG00000001167.10	NFYA	Spleen	COVID19_HGI_C2_ALL_eur_leave_ukbb_23andme_20210107	6_41059169_G_A	1.82379e-09	0.2605	3105	0.0871363702751982	0.889102738987998	0.0019336456649701	0.0197280048658923	0.00209924020594157	0.0766395864233515
6_40997035_42005196	ENSG00000001167.10	NFYA	Spleen	COVID19_HGI_B2_ALL_leave_UKBB_23andme_20210107	6_41502683_A_C	0.23729	1.675e-07	2437	0.0158420869944725	0.144062972574042	0.0823137388269513	0.748526080104939	0.00925512149959508	0.33651598495038
6_40997035_42005196	ENSG00000001167.10	NFYA	Esophagus_Muscularis	COVID19_HGI_B2_ALL_eur_leave_23andme_20210107	6_41079634_G_A	3.77066e-12	0.06329	2953	0.000174223163754721	0.940949568832421	9.88035112668083e-06	0.0533565801847976	0.00550974746790095	0.0503925793627839
6_40997035_42005196	ENSG00000001167.10	NFYA	Artery_Aorta	COVID19_HGI_C2_ALL_leave_23andme_20210107	6_41502683_A_C	0.2243	1.44e-06	2981	0.0118801561562955	0.762199520027781	0.00343206162227796	0.220189733191036	0.00229852900260916	0.104445392601373
6_40997035_42005196	ENSG00000001167.10	NFYA	Skin_Sun_Exposed_Lower_leg	COVID19_HGI_B1_ALL_eur_leave_23andme_20210107	6_41068600_A_G	1.2901e-10	0.515	2990	0.000593168323668368	0.913397393301149	4.6145129277854e-05	0.0710422124749671	0.0149210807709374	0.0406076747185362
6_40997035_42005196	ENSG00000001167.10	NFYA	Brain_Caudate_basal_ganglia	COVID19_HGI_A2_ALL_leave_23andme_20210107	6_41497035_C_A	0.149086	1.522e-05	2657	0.744096843547652	0.205345022419089	0.0365886534398591	0.010093328164513	0.00387615242888685	0.464571649014996
6_40997035_42005196	ENSG00000001167.10	NFYA	Cells_EBV-transformed_lymphocytes	COVID19_HGI_A2_ALL_eur_leave_23andme_20210107	6_41147412_C_T	0.979636	0.0021	3180	0.728383534738032	0.244449852163103	0.0189399843934265	0.00635449943067511	0.00187212927476343	0.0113063262132211
6_40997035_42005196	ENSG00000001167.10	NFYA	Artery_Tibial	COVID19_HGI_C2_ALL_leave_23andme_20210107	6_41059873_C_T	2.61613e-10	0.01907	2981	0.000230851137281539	0.772067033824973	6.66906493736062e-05	0.223038063169173	0.00459736121919864	0.105606429574493
6_40997035_42005196	ENSG00000001167.10	NFYA	Cells_Transformed_fibroblasts	COVID19_HGI_C2_ALL_eur_leave_23andme_20210107	6_41068706_G_T	2.82158e-07	0.09274	3105	0.120882946599726	0.85341295612904	0.00261069179242395	0.0184263711127418	0.00466703436606824	0.0543904610196513
6_40997035_42005196	ENSG00000001167.10	NFYA	Brain_Frontal_Cortex_BA9	COVID19_HGI_B1_ALL_eur_leave_23andme_20210107	6_41513934_G_C	0.213796	0.003388	2965	0.695466524490934	0.227500349327401	0.0536680236774552	0.0175500178769511	0.00581508462725806	0.0098415340493924
6_40997035_42005196	ENSG00000001167.10	NFYA	Muscle_Skeletal	COVID19_HGI_A2_ALL_eur_leave_ukbb_23andme_20210107	6_41097482_A_T	1.15202e-10	0.2872	3194	0.000126679970347966	0.949046086632113	6.43356822050692e-06	0.0481956237339846	0.00262517609533498	0.0342960092292296
6_40997035_42005196	ENSG00000001167.10	NFYA	Pituitary	COVID19_HGI_A2_ALL_eur_leave_23andme_20210107	6_41147412_C_T	0.231471	0.0021	3175	0.520303773579247	0.452590537307512	0.0134750385437459	0.0117194624486678	0.00191118812082741	0.00887346697007891
6_40997035_42005196	ENSG00000001167.10	NFYA	Spleen	COVID19_HGI_C2_ALL_leave_23andme_20210107	6_41502683_A_C	0.23729	1.44e-06	2981	0.0687066741299244	0.700215010804802	0.019848690233816	0.202276356310733	0.00895326852072528	0.153181239095123
6_40997035_42005196	ENSG00000001167.10	NFYA	Artery_Aorta	COVID19_HGI_A2_ALL_eur_leave_ukbb_23andme_20210107	6_41097342_C_T	2.42979e-09	0.2869	3194	0.01435642029947	0.934771522221192	0.00072910507592642	0.0474706286430618	0.00267232376034954	0.0421523125810617
6_40997035_42005196	ENSG00000001167.10	NFYA	Lung	COVID19_HGI_C2_ALL_eur_leave_ukbb_23andme_20210107	6_41097153_G_C	9.4541e-12	0.4356	3106	0.000394799136901254	0.975217594682545	8.7659504910815e-06	0.0216505844138033	0.0027282558162591	0.0400637137984934
6_40997035_42005196	ENSG00000001167.10	NFYA	Brain_Cortex	COVID19_HGI_B2_ALL_leave_UKBB_23andme_20210107	6_41497035_C_A	0.406974	9.886e-08	2437	0.0916889033913345	0.0620308355043892	0.476405441386428	0.322257770789643	0.0476170489282049	0.424649812897057
6_40997035_42005196	ENSG00000001167.10	NFYA	Brain_Hypothalamus	COVID19_HGI_B2_ALL_eur_leave_ukbb_23andme_20210107	6_41501834_G_A	0.29958	4.338e-05	2941	0.712391034679271	0.22672133508653	0.0428708493064686	0.0136394442695921	0.00437733665813766	0.186524694495107
6_40997035_42005196	ENSG00000001167.10	NFYA	Adipose_Visceral_Omentum	COVID19_HGI_B1_ALL_leave_UKBB_23andme_20210107	6_41059873_C_T	8.53067e-10	0.1246	2639	0.00105031728794697	0.85688742577592	0.0001358764826598	0.11082192137031	0.0311044590831637	0.0248715259485484
6_40997035_42005196	ENSG00000001167.10	NFYA	Skin_Sun_Exposed_Lower_leg	COVID19_HGI_B1_ALL_leave_UKBB_23andme_20210107	6_41113528_T_G	1.27414e-10	0.07785	2639	0.000555079032715371	0.854193377127726	7.18089547121472e-05	0.110469794676946	0.0347099402079011	0.0484087479440176
6_40997035_42005196	ENSG00000001167.10	NFYA	Heart_Atrial_Appendage	COVID19_HGI_B2_ALL_eur_leave_ukbb_23andme_20210107	6_41501834_G_A	0.4345	4.338e-05	2953	0.591696396315265	0.346800983469637	0.0356656944922892	0.0208991914831761	0.00493773423963319	0.126645974146785
6_40997035_42005196	ENSG00000001167.10	NFYA	Uterus	COVID19_HGI_B2_ALL_leave_UKBB_23andme_20210107	6_41497035_C_A	0.498135	9.886e-08	2437	0.122320499170783	0.0296703299199115	0.635563838617928	0.15410542581386	0.0583399064775184	0.43770042731086
6_40997035_42005196	ENSG00000001167.10	NFYA	Adipose_Subcutaneous	COVID19_HGI_A2_ALL_leave_UKBB_23andme_20210107	6_41121097_G_A	2.46525e-14	0.9474	2658	9.50896775717093e-06	0.931508391845055	6.7442267310226e-07	0.0660647312544433	0.00241669351007066	0.0498563193285295
6_40997035_42005196	ENSG00000001167.10	NFYA	Uterus	COVID19_HGI_B1_ALL_eur_leave_23andme_20210107	6_41513934_G_C	0.8737	0.003388	2982	0.712403204911008	0.210598268388632	0.0552529478409386	0.0163282755527251	0.00541730330669588	0.00931505295895257
6_40997035_42005196	ENSG00000001167.10	NFYA	Artery_Coronary	COVID19_HGI_A2_ALL_leave_23andme_20210107	6_41497035_C_A	0.3577	1.522e-05	2654	0.378200519432515	0.572456322257054	0.0185859482929397	0.0281296542861886	0.00262755573130211	0.266261926144098
6_40997035_42005196	ENSG00000001167.10	NFYA	Brain_Caudate_basal_ganglia	COVID19_HGI_B2_ALL_eur_leave_23andme_20210107	6_41501834_G_A	0.503344	4.511e-05	2949	0.722423593552097	0.220169447206392	0.0409504427560528	0.0124762826270568	0.00398023385840216	0.180094120807015
6_40997035_42005196	ENSG00000001167.10	NFYA	Skin_Not_Sun_Exposed_Suprapubic	COVID19_HGI_B2_ALL_leave_23andme_20210107	6_41074571_G_A	2.66738e-16	0.1777	2818	5.66615015657392e-08	0.0684225576658492	7.71277247953638e-07	0.93136872014656	0.000207894248840009	0.0715467423011097
6_40997035_42005196	ENSG00000001167.10	NFYA	Pituitary	COVID19_HGI_C2_ALL_leave_23andme_20210107	6_41502683_A_C	0.465323	1.44e-06	2978	0.414828255710431	0.351728229297301	0.119834009935288	0.101593898513143	0.0120156065438377	0.636908275238754
6_40997035_42005196	ENSG00000001167.10	NFYA	Minor_Salivary_Gland	COVID19_HGI_B1_ALL_leave_23andme_20210107	6_41371939_T_C	0.783382	0.000443	2881	0.654529517023466	0.23256987227835	0.0770190952540769	0.0273581892212765	0.0085233262228303	0.0580534192968527
6_40997035_42005196	ENSG00000001167.10	NFYA	Liver	COVID19_HGI_C2_ALL_leave_23andme_20210107	6_41502683_A_C	0.170638	1.44e-06	2980	0.576423854560071	0.185355889007731	0.166521282751978	0.0535287122261859	0.0181702614540339	0.668251758707389
6_40997035_42005196	ENSG00000001167.10	NFYA	Whole_Blood	COVID19_HGI_C2_ALL_leave_23andme_20210107	6_41502683_A_C	0.10206	1.44e-06	2981	0.590086709210055	0.169049860601127	0.170470313845406	0.0488152835002559	0.0215778328431566	0.693771507032874
6_40997035_42005196	ENSG00000001167.10	NFYA	Heart_Atrial_Appendage	COVID19_HGI_B1_ALL_leave_UKBB_23andme_20210107	6_41355747_G_C	0.356846	0.000388	2639	0.567126362491688	0.305730276995927	0.073367482610558	0.0395371951149119	0.0142386827869155	0.0322153353842662
6_40997035_42005196	ENSG00000001167.10	NFYA	Esophagus_Mucosa	COVID19_HGI_B2_ALL_leave_23andme_20210107	6_41077224_T_C	1.09095e-11	0.1421	2818	9.93330137915673e-06	0.0684090984951183	0.000135212254160284	0.931185461303093	0.000260294646247906	0.0231066069285427
6_40997035_42005196	ENSG00000001167.10	NFYA	Brain_Substantia_nigra	COVID19_HGI_A2_ALL_eur_leave_ukbb_23andme_20210107	6_41327913_A_G	0.845111	0.001777	3148	0.705970747044747	0.24305560641305	0.0353075235409048	0.0121523603739446	0.00351376262735438	0.0228390309129545
6_40997035_42005196	ENSG00000001167.10	NFYA	Brain_Caudate_basal_ganglia	COVID19_HGI_B1_ALL_eur_leave_ukbb_23andme_20210107	6_41539892_A_G	0.431357	0.0007843	2984	0.680875352664653	0.209099608636315	0.078156211904759	0.0239942180765656	0.00787460871770754	0.0260618301242255
6_40997035_42005196	ENSG00000001167.10	NFYA	Adrenal_Gland	COVID19_HGI_C2_ALL_eur_leave_23andme_20210107	6_41498672_G_A	0.00742443	0.001018	3104	0.690142338964369	0.286797692658723	0.0148999232430087	0.00618988819694906	0.00197015693694992	0.0417496885642909
6_40997035_42005196	ENSG00000001167.10	NFYA	Uterus	COVID19_HGI_B1_ALL_eur_leave_ukbb_23andme_20210107	6_41539892_A_G	0.869695	0.0007843	2983	0.687017502343074	0.203155720577387	0.0788370039819192	0.0233049502956424	0.0076848228019776	0.0276869263126186
6_40997035_42005196	ENSG00000001167.10	NFYA	Adipose_Subcutaneous	COVID19_HGI_C2_ALL_eur_leave_ukbb_23andme_20210107	6_41119520_G_C	3.29695e-14	0.2087	3106	9.9593140592323e-06	0.975632661672648	2.21132332389567e-07	0.0216598313122504	0.002697326568709	0.0504691985853531
6_40997035_42005196	ENSG00000001167.10	NFYA	Lung	COVID19_HGI_C2_ALL_leave_UKBB_23andme_20210107	6_41097153_G_C	9.4541e-12	0.9977	2892	0.000366097322731676	0.904311797320465	3.79140278453155e-05	0.09365134010314	0.00163285122581834	0.0451228442097096
6_40997035_42005196	ENSG00000001167.10	NFYA	Muscle_Skeletal	COVID19_HGI_C2_ALL_leave_23andme_20210107	6_41094335_T_G	6.62205e-11	0.1759	2981	0.000104820199797141	0.774244979071057	3.0281536726488e-05	0.223669897717922	0.00195002147449801	0.036187057023971
6_40997035_42005196	ENSG00000001167.10	NFYA	Thyroid	COVID19_HGI_B1_ALL_leave_UKBB_23andme_20210107	6_41074571_G_A	2.12414e-49	0.07277	2639	2.60815662848283e-29	0.853304604063548	3.37409612286593e-30	0.11035318442782	0.0363422115086286	0.0627161140669405
6_40997035_42005196	ENSG00000001167.10	NFYA	Brain_Cerebellar_Hemisphere	COVID19_HGI_B1_ALL_eur_leave_23andme_20210107	6_41022717_T_A	2.28571e-06	0.1375	2985	0.537968405961486	0.38254077935752	0.0417519843996516	0.0296811145013505	0.00805771577999247	0.00914062134368232
6_40997035_42005196	ENSG00000001167.10	NFYA	Brain_Caudate_basal_ganglia	COVID19_HGI_C2_ALL_eur_leave_23andme_20210107	6_41497035_C_A	0.149086	0.0006395	3098	0.74102606866978	0.236375404106462	0.0159486769420132	0.00508580753096335	0.00156404275078069	0.0246932586095
6_40997035_42005196	ENSG00000001167.10	NFYA	Brain_Substantia_nigra	COVID19_HGI_B1_ALL_eur_leave_ukbb_23andme_20210107	6_41539892_A_G	0.859949	0.0007843	2946	0.679412859418286	0.219130573583997	0.0709003730389242	0.0228597532932726	0.00769644066552012	0.0253698635730718
6_40997035_42005196	ENSG00000001167.10	NFYA	Esophagus_Gastroesophageal_Junction	COVID19_HGI_B1_ALL_eur_leave_23andme_20210107	6_41068600_A_G	1.06942e-12	0.515	2990	0.00145833564293287	0.912280669042163	0.000113450236785172	0.0709550662671258	0.0151924788109935	0.0528246179314823
6_40997035_42005196	ENSG00000001167.10	NFYA	Nerve_Tibial	COVID19_HGI_A2_ALL_eur_leave_ukbb_23andme_20210107	6_41097342_C_T	1.64343e-36	0.2869	3194	3.69009362917624e-20	0.949110384810519	1.87405073099975e-21	0.0481988235653618	0.00269079162412035	0.0622304266183185
6_40997035_42005196	ENSG00000001167.10	NFYA	Adrenal_Gland	COVID19_HGI_B1_ALL_eur_leave_ukbb_23andme_20210107	6_41539892_A_G	0.487837	0.0007843	2990	0.635540963638903	0.253333916177726	0.0730953341564926	0.0291277363664668	0.00890204966041168	0.0227397917601003
6_40997035_42005196	ENSG00000001167.10	NFYA	Skin_Sun_Exposed_Lower_leg	COVID19_HGI_A2_ALL_eur_leave_ukbb_23andme_20210107	6_41068600_A_G	1.2901e-10	0.3885	3194	0.000547286166224811	0.948538324366195	2.77944719822358e-05	0.0481697448485162	0.00271685014708168	0.0610243635507392
6_40997035_42005196	ENSG00000001167.10	NFYA	Cells_EBV-transformed_lymphocytes	COVID19_HGI_A2_ALL_leave_UKBB_23andme_20210107	6_41497035_C_A	0.648971	1.435e-05	2655	0.724626280575583	0.204948416290152	0.0513510560972789	0.0145192318029924	0.00455501523399409	0.365345512040638
6_40997035_42005196	ENSG00000001167.10	NFYA	Adrenal_Gland	COVID19_HGI_B2_ALL_eur_leave_ukbb_23andme_20210107	6_41501834_G_A	0.910977	4.338e-05	2952	0.670884168354515	0.268376170101139	0.0404362955985007	0.016171742928353	0.00413162301749245	0.164315408382192
6_40997035_42005196	ENSG00000001167.10	NFYA	Lung	COVID19_HGI_B2_ALL_leave_UKBB_23andme_20210107	6_41497035_C_A	0.179942	9.886e-08	2437	7.60418026951183e-05	0.161206143847156	0.000395104829885131	0.837608650576195	0.000714058944068824	0.0268430801556036
6_40997035_42005196	ENSG00000001167.10	NFYA	Brain_Nucleus_accumbens_basal_ganglia	COVID19_HGI_A2_ALL_eur_leave_23andme_20210107	6_41147412_C_T	0.642314	0.0021	3183	0.650711062790079	0.322126845571167	0.0169369226224668	0.00838258142183446	0.00184258759445285	0.0103254170678678
6_40997035_42005196	ENSG00000001167.10	NFYA	Lung	COVID19_HGI_A2_ALL_eur_leave_23andme_20210107	6_41097153_G_C	9.4541e-12	0.7816	3188	0.00039296101235581	0.972363994842064	1.02482773724818e-05	0.0253570163569255	0.00187577951128156	0.0563152087401105
6_40997035_42005196	ENSG00000001167.10	NFYA	Esophagus_Gastroesophageal_Junction	COVID19_HGI_B2_ALL_eur_leave_ukbb_23andme_20210107	6_41069193_C_G	3.42296e-12	0.04382	2953	0.00136258853035829	0.935463307772863	8.21327737418948e-05	0.056380227151825	0.00671174377121121	0.048533561324352
6_40997035_42005196	ENSG00000001167.10	NFYA	Brain_Substantia_nigra	COVID19_HGI_B2_ALL_eur_leave_ukbb_23andme_20210107	6_41501834_G_A	0.0379937	4.338e-05	2912	0.711513063122649	0.227981344871064	0.0423475774049859	0.0135643176121711	0.00459369698913016	0.210957315967475
6_40997035_42005196	ENSG00000001167.10	NFYA	Nerve_Tibial	COVID19_HGI_B2_ALL_leave_23andme_20210107	6_41111281_A_G	7.85168e-37	0.1923	2818	2.78400268689466e-21	0.068422854396416	3.78958882364316e-20	0.931372762759102	0.000204382844483149	0.0523214490520626
6_40997035_42005196	ENSG00000001167.10	NFYA	Esophagus_Muscularis	COVID19_HGI_B2_ALL_leave_23andme_20210107	6_41079634_G_A	3.77066e-12	0.1665	2818	1.32063066888592e-05	0.0684085787655769	0.000179764453767563	0.931178427007604	0.000220023466363395	0.0435098081760544
6_40997035_42005196	ENSG00000001167.10	NFYA	Brain_Hippocampus	COVID19_HGI_B1_ALL_eur_leave_23andme_20210107	6_41513934_G_C	0.616957	0.003388	2983	0.691248465497682	0.231475154350215	0.0536700200251672	0.0179665898828956	0.00563977024404107	0.00809558798261967
6_40997035_42005196	ENSG00000001167.10	NFYA	Heart_Atrial_Appendage	COVID19_HGI_B2_ALL_leave_23andme_20210107	6_41502683_A_C	0.633235	3.436e-08	2818	0.0414770051416782	0.0236377296072941	0.564585644485913	0.321708555067007	0.0485910656981082	0.604246982249308
6_40997035_42005196	ENSG00000001167.10	NFYA	Esophagus_Mucosa	COVID19_HGI_B2_ALL_leave_UKBB_23andme_20210107	6_41077224_T_C	1.09095e-11	0.1436	2437	2.53837785346667e-05	0.161238468140323	0.000131891316937771	0.837776490335097	0.000827766429107127	0.0213921311785524
6_40997035_42005196	ENSG00000001167.10	NFYA	Brain_Hypothalamus	COVID19_HGI_B1_ALL_leave_UKBB_23andme_20210107	6_41497035_C_A	0.0976411	0.0003861	2631	0.689961724819096	0.198634608905566	0.0799088326626593	0.0229966325954909	0.00849820101718825	0.0554361864773313
6_40997035_42005196	ENSG00000001167.10	NFYA	Spleen	COVID19_HGI_C2_ALL_eur_leave_23andme_20210107	6_41059873_C_T	3.05119e-09	0.05256	3104	0.0869844329844491	0.887546026402373	0.00187787272561462	0.0191564470027956	0.00443522088476773	0.0901333240431276
6_40997035_42005196	ENSG00000001167.10	NFYA	Brain_Caudate_basal_ganglia	COVID19_HGI_A2_ALL_eur_leave_ukbb_23andme_20210107	6_41327913_A_G	0.0783819	0.001777	3189	0.713821344563145	0.234272106704516	0.036187024604414	0.0118725287308464	0.0038469953970788	0.0256906076074443
6_40997035_42005196	ENSG00000001167.10	NFYA	Colon_Sigmoid	COVID19_HGI_B1_ALL_leave_23andme_20210107	6_41068600_A_G	8.51761e-15	0.4883	2885	4.64146178474861e-05	0.88077124361708	5.46804069290038e-06	0.10374698860683	0.0154298851175494	0.0422062089835065
6_40997035_42005196	ENSG00000001167.10	NFYA	Esophagus_Muscularis	COVID19_HGI_B1_ALL_leave_23andme_20210107	6_41076392_A_G	3.77066e-12	0.1572	2886	0.000162948045791535	0.878836993737606	1.91989433106067e-05	0.103529304959834	0.0174515543134585	0.0482788431488146
6_40997035_42005196	ENSG00000001167.10	NFYA	Skin_Not_Sun_Exposed_Suprapubic	COVID19_HGI_A2_ALL_eur_leave_ukbb_23andme_20210107	6_41074571_G_A	2.66738e-16	0.8767	3194	7.49617073273347e-07	0.949178504658095	3.80700482239908e-08	0.048202355539044	0.00261835211574006	0.0574122504395303
6_40997035_42005196	ENSG00000001167.10	NFYA	Brain_Putamen_basal_ganglia	COVID19_HGI_B2_ALL_leave_UKBB_23andme_20210107	6_41497035_C_A	0.78431	9.886e-08	2437	0.123340609970572	0.0283216686497892	0.640864221956166	0.147095892725336	0.0603776066981362	0.414505743741981
6_40997035_42005196	ENSG00000001167.10	NFYA	Pituitary	COVID19_HGI_B2_ALL_leave_23andme_20210107	6_41502683_A_C	0.465323	3.436e-08	2814	0.0358413115143887	0.0294855298944013	0.487871730146035	0.401311376537062	0.045490051908113	0.611995612008063
6_40997035_42005196	ENSG00000001167.10	NFYA	Brain_Hippocampus	COVID19_HGI_A2_ALL_eur_leave_23andme_20210107	6_41327913_A_G	0.075116	0.005454	3180	0.716551543784086	0.256201669506579	0.0186391642417356	0.00666245327969596	0.00194516918790343	0.0126073854141514
6_40997035_42005196	ENSG00000001167.10	NFYA	Pancreas	COVID19_HGI_B2_ALL_eur_leave_ukbb_23andme_20210107	6_41059873_C_T	1.34394e-16	0.09567	2953	6.8439354701538e-07	0.938995794485297	4.12532023388208e-08	0.0565954586404804	0.00440802122747305	0.0776280549232477
6_40997035_42005196	ENSG00000001167.10	NFYA	Nerve_Tibial	COVID19_HGI_B2_ALL_eur_leave_ukbb_23andme_20210107	6_41111281_A_G	7.85168e-37	0.07617	2953	3.70605814811808e-20	0.936843650447429	2.23390134711944e-21	0.0564634489355957	0.00669290061697339	0.0519815381450969
6_40997035_42005196	ENSG00000001167.10	NFYA	Ovary	COVID19_HGI_B1_ALL_eur_leave_23andme_20210107	6_41077891_A_T	1.75974e-07	0.2394	2982	0.556708649718752	0.365602729035368	0.0425001711067678	0.0279035056440008	0.00728494449511133	0.0183426671241901
6_40997035_42005196	ENSG00000001167.10	NFYA	Heart_Atrial_Appendage	COVID19_HGI_B1_ALL_eur_leave_ukbb_23andme_20210107	6_41539892_A_G	0.419532	0.0007843	2991	0.562872356916224	0.323852929392229	0.0647516103026641	0.0372440567710246	0.0112790466178585	0.0149705214370017
6_40997035_42005196	ENSG00000001167.10	NFYA	Vagina	COVID19_HGI_A2_ALL_leave_UKBB_23andme_20210107	6_41497035_C_A	0.831317	1.435e-05	2654	0.667910561266783	0.261691435289061	0.0473318143485596	0.0185403679865552	0.00452582110904102	0.352255335242295
6_40997035_42005196	ENSG00000001167.10	NFYA	Small_Intestine_Terminal_Ileum	COVID19_HGI_A2_ALL_leave_UKBB_23andme_20210107	6_41497035_C_A	0.0190345	1.435e-05	2658	0.640047863530488	0.286485589203887	0.0453953364927644	0.0203112043449293	0.0077600064279316	0.602991163753573
6_40997035_42005196	ENSG00000001167.10	NFYA	Brain_Cortex	COVID19_HGI_A2_ALL_eur_leave_23andme_20210107	6_41147412_C_T	0.638684	0.0021	3183	0.542084779501381	0.430740000993875	0.0141076502264451	0.0112080646665662	0.00185950461173205	0.00830689304841956
6_40997035_42005196	ENSG00000001167.10	NFYA	Spleen	COVID19_HGI_A2_ALL_eur_leave_ukbb_23andme_20210107	6_41105476_T_TGAA	9.40797e-10	0.6683	3194	0.0778917483419035	0.871274997767912	0.00395580986793495	0.0442459353449844	0.00263150867726506	0.0735664854775876
6_40997035_42005196	ENSG00000001167.10	NFYA	Brain_Nucleus_accumbens_basal_ganglia	COVID19_HGI_B2_ALL_eur_leave_23andme_20210107	6_41501834_G_A	0.980957	4.511e-05	2951	0.640712681698769	0.301698675299762	0.0363259375077861	0.0171009893729186	0.00416171612076386	0.148300052719661
6_40997035_42005196	ENSG00000001167.10	NFYA	Cells_Transformed_fibroblasts	COVID19_HGI_A2_ALL_eur_leave_ukbb_23andme_20210107	6_41068706_G_T	2.82158e-07	0.3973	3194	0.113541284432997	0.835453030015954	0.00576630699578775	0.0424264997336844	0.00281287882157758	0.051753201825487
6_40997035_42005196	ENSG00000001167.10	NFYA	Thyroid	COVID19_HGI_C2_ALL_eur_leave_23andme_20210107	6_41074571_G_A	2.12414e-49	0.1153	3105	2.61886516425621e-29	0.9755950750676	5.65592582089181e-31	0.0210664495041942	0.00333847542820205	0.0533155708877319
6_40997035_42005196	ENSG00000001167.10	NFYA	Skin_Not_Sun_Exposed_Suprapubic	COVID19_HGI_C2_ALL_leave_23andme_20210107	6_41074571_G_A	2.66738e-16	0.2516	2981	6.37193727402957e-07	0.774166603403543	1.84079073457049e-07	0.223647020215861	0.00218555510779551	0.0512941397581805
6_40997035_42005196	ENSG00000001167.10	NFYA	Brain_Spinal_cord_cervical_c-1	COVID19_HGI_C2_ALL_leave_23andme_20210107	6_41502683_A_C	0.640753	1.44e-06	2964	0.570561035190182	0.193032644941169	0.164786503711241	0.0557348107135264	0.0158850054438825	0.664556066959331
6_40997035_42005196	ENSG00000001167.10	NFYA	Artery_Tibial	COVID19_HGI_A2_ALL_leave_23andme_20210107	6_41058913_A_T	2.61613e-10	0.7389	2657	0.000284404909218717	0.951163055082392	1.39847289371438e-05	0.0467687220577017	0.00176983322175085	0.0366179280650818
6_40997035_42005196	ENSG00000001167.10	NFYA	Brain_Amygdala	COVID19_HGI_A2_ALL_leave_UKBB_23andme_20210107	6_41497035_C_A	0.317007	1.435e-05	2644	0.743810463289229	0.185316559584804	0.0526195886986094	0.013104751836269	0.00514863659108877	0.409939808059208
6_40997035_42005196	ENSG00000001167.10	NFYA	Pituitary	COVID19_HGI_B1_ALL_eur_leave_ukbb_23andme_20210107	6_41068580_G_C	3.15475e-06	0.1179	2986	0.48923606358443	0.395966492500564	0.0561920427641662	0.0454662679177329	0.0131391332331062	0.0123406575967023
6_40997035_42005196	ENSG00000001167.10	NFYA	Lung	COVID19_HGI_C2_ALL_leave_23andme_20210107	6_41097153_G_C	9.4541e-12	0.4589	2981	0.000313275527727656	0.77383713525105	9.05022544963105e-05	0.223551818355982	0.00220726861074294	0.0330493370052467
6_40997035_42005196	ENSG00000001167.10	NFYA	Brain_Cerebellum	COVID19_HGI_A2_ALL_leave_23andme_20210107	6_41497035_C_A	0.229086	1.522e-05	2657	0.323166302793218	0.627454792791342	0.0158907001943013	0.0308505048205499	0.00263769940058889	0.263964025980781
6_40997035_42005196	ENSG00000001167.10	NFYA	Brain_Substantia_nigra	COVID19_HGI_A2_ALL_leave_UKBB_23andme_20210107	6_41497035_C_A	0.232546	1.435e-05	2636	0.71833029625508	0.21054680698573	0.0507852772633764	0.0148800038850858	0.00545761561072785	0.395716974923827
6_40997035_42005196	ENSG00000001167.10	NFYA	Skin_Sun_Exposed_Lower_leg	COVID19_HGI_A2_ALL_leave_23andme_20210107	6_41068600_A_G	1.2901e-10	0.8089	2657	0.000571239793883505	0.950825333798147	2.80889443769312e-05	0.0467520622194344	0.0018232752441581	0.0491290242068763
6_40997035_42005196	ENSG00000001167.10	NFYA	Brain_Frontal_Cortex_BA9	COVID19_HGI_B2_ALL_eur_leave_ukbb_23andme_20210107	6_41501834_G_A	0.949336	4.338e-05	2936	0.708595860273101	0.230643478287611	0.0426430763586287	0.0138758103221415	0.00424177475851749	0.182558179440112
6_40997035_42005196	ENSG00000001167.10	NFYA	Minor_Salivary_Gland	COVID19_HGI_B1_ALL_leave_UKBB_23andme_20210107	6_41355747_G_C	0.783382	0.000388	2635	0.660980467255169	0.215590982407377	0.0854713237492784	0.0278679609455632	0.0100892656426127	0.0524004588464038
6_40997035_42005196	ENSG00000001167.10	NFYA	Colon_Transverse	COVID19_HGI_A2_ALL_leave_UKBB_23andme_20210107	6_41068600_A_G	1.79605e-13	0.5864	2658	0.000159638828649617	0.931332904676468	1.13223693988862e-05	0.0660522576600207	0.00244387646546259	0.051749995767573
6_40997035_42005196	ENSG00000001167.10	NFYA	Stomach	COVID19_HGI_A2_ALL_leave_UKBB_23andme_20210107	6_41497035_C_A	0.774029	1.435e-05	2658	0.648841250135178	0.281194461520365	0.0460190066377268	0.0199396860060612	0.00400559570066964	0.313410913380391
6_40997035_42005196	ENSG00000001167.10	NFYA	Artery_Aorta	COVID19_HGI_A2_ALL_leave_UKBB_23andme_20210107	6_41097342_C_T	2.42979e-09	0.3957	2658	0.0143021872832254	0.917135130273983	0.00101438133192616	0.0650452226001166	0.0025030785107489	0.0362600199024625
6_40997035_42005196	ENSG00000001167.10	NFYA	Cells_Transformed_fibroblasts	COVID19_HGI_A2_ALL_leave_UKBB_23andme_20210107	6_41497035_C_A	0.314724	1.435e-05	2658	0.116154157419542	0.814863167185531	0.00823822304789629	0.0577911426910801	0.0029533096559505	0.0956097048150226
6_40997035_42005196	ENSG00000001167.10	NFYA	Brain_Hippocampus	COVID19_HGI_B2_ALL_eur_leave_23andme_20210107	6_41501834_G_A	0.0620567	4.511e-05	2948	0.705969678053974	0.236274676109	0.040015650498378	0.0133881282275827	0.00435186711106553	0.195244636962662
6_40997035_42005196	ENSG00000001167.10	NFYA	Colon_Transverse	COVID19_HGI_A2_ALL_leave_23andme_20210107	6_41068600_A_G	1.79605e-13	0.8089	2657	0.000163047988648936	0.951221933731716	8.01737892382278e-06	0.0467715516165265	0.00183544928418494	0.0458507935893029
6_40997035_42005196	ENSG00000001167.10	NFYA	Brain_Hippocampus	COVID19_HGI_C2_ALL_eur_leave_23andme_20210107	6_41497035_C_A	0.181458	0.0006395	3098	0.724443223533914	0.25282042963607	0.0155987295597541	0.00544204022026509	0.00169557704999715	0.020954191392959
6_40997035_42005196	ENSG00000001167.10	NFYA	Heart_Atrial_Appendage	COVID19_HGI_B1_ALL_leave_23andme_20210107	6_41371939_T_C	0.356846	0.000443	2886	0.561502623675611	0.323924616426491	0.0661576331789613	0.0381553427396521	0.0102597839792854	0.0418377063345315
6_40997035_42005196	ENSG00000001167.10	NFYA	Brain_Cerebellar_Hemisphere	COVID19_HGI_B2_ALL_leave_UKBB_23andme_20210107	6_41502683_A_C	0.0704791	1.675e-07	2437	0.0929600213248137	0.0604587895962428	0.483010030139864	0.314087727047707	0.0494834318913727	0.418708667771748
6_40997035_42005196	ENSG00000001167.10	NFYA	Adipose_Subcutaneous	COVID19_HGI_B1_ALL_eur_leave_23andme_20210107	6_41121097_G_A	2.46525e-14	0.28	2990	9.83687440802144e-06	0.913378273757433	7.65253003466088e-07	0.0710400751147423	0.0155710490004137	0.056285042166912
6_40997035_42005196	ENSG00000001167.10	NFYA	Skin_Sun_Exposed_Lower_leg	COVID19_HGI_B2_ALL_leave_UKBB_23andme_20210107	6_41113528_T_G	1.27414e-10	0.2414	2437	0.000107253316334735	0.1611945392501	0.000557276416433143	0.837548475972178	0.000592455044953789	0.0341716093692693
6_40997035_42005196	ENSG00000001167.10	NFYA	Liver	COVID19_HGI_B2_ALL_leave_23andme_20210107	6_41502683_A_C	0.170638	3.436e-08	2817	0.0487139467789931	0.014780386523771	0.663094881080608	0.201118522531082	0.0722922630855459	0.597650691211105
6_40997035_42005196	ENSG00000001167.10	NFYA	Esophagus_Muscularis	COVID19_HGI_A2_ALL_leave_23andme_20210107	6_41097342_C_T	3.2018e-12	0.6932	2657	0.000176126005196755	0.951220418340515	8.66044980807419e-06	0.0467714892451912	0.00182330595928919	0.044719468351613
6_40997035_42005196	ENSG00000001167.10	NFYA	Esophagus_Gastroesophageal_Junction	COVID19_HGI_C2_ALL_eur_leave_ukbb_23andme_20210107	6_41068601_A_C	1.06942e-12	0.2266	3106	0.00141924225540789	0.974379188042002	3.15122455520162e-05	0.021632159150316	0.00253789830672223	0.0696921242067948
6_40997035_42005196	ENSG00000001167.10	NFYA	Uterus	COVID19_HGI_C2_ALL_eur_leave_23andme_20210107	6_41497035_C_A	0.498135	0.0006395	3097	0.748016039781235	0.229354784001424	0.0161342487227403	0.00494549305399532	0.00154943444060605	0.0186294304591774
6_40997035_42005196	ENSG00000001167.10	NFYA	Esophagus_Gastroesophageal_Junction	COVID19_HGI_B1_ALL_eur_leave_ukbb_23andme_20210107	6_41068600_A_G	1.06942e-12	0.3589	2991	0.00139480034670789	0.872535482674635	0.000160454794751081	0.10034902176771	0.0255602404161954	0.0434440657492851
6_40997035_42005196	ENSG00000001167.10	NFYA	Adipose_Visceral_Omentum	COVID19_HGI_A2_ALL_leave_23andme_20210107	6_41053945_CA_C	8.53067e-10	0.8725	2657	0.00105989335643591	0.950369986030362	5.21169670831417e-05	0.0467297068843245	0.0017882967617948	0.0238856242346494
6_40997035_42005196	ENSG00000001167.10	NFYA	Brain_Cortex	COVID19_HGI_B2_ALL_eur_leave_23andme_20210107	6_41501834_G_A	0.288226	4.511e-05	2950	0.53315019444614	0.408768148590777	0.0302244686529403	0.0231685188471114	0.00468866946303119	0.117857306115492
6_40997035_42005196	ENSG00000001167.10	NFYA	Cells_Transformed_fibroblasts	COVID19_HGI_C2_ALL_leave_UKBB_23andme_20210107	6_41502683_A_C	0.0405389	6.398e-06	2892	0.112335473816407	0.790547445131934	0.0116337651707264	0.0818676135766466	0.00361570230428582	0.258106386889932
6_40997035_42005196	ENSG00000001167.10	NFYA	Prostate	COVID19_HGI_C2_ALL_eur_leave_23andme_20210107	6_41334319_G_C	0.0301696	0.001233	3105	0.658435944403141	0.318565496921733	0.0142201473759748	0.00687811339763587	0.00190029790151489	0.0132522075248449
6_40997035_42005196	ENSG00000001167.10	NFYA	Small_Intestine_Terminal_Ileum	COVID19_HGI_A2_ALL_eur_leave_ukbb_23andme_20210107	6_41327913_A_G	0.212746	0.001777	3189	0.629163640132786	0.319151280570625	0.0319135480532698	0.0161849676997059	0.00358656354361349	0.0210021045738841
6_40997035_42005196	ENSG00000001167.10	NFYA	Liver	COVID19_HGI_C2_ALL_leave_UKBB_23andme_20210107	6_41502683_A_C	0.170638	6.398e-06	2891	0.685782237448681	0.213553726334071	0.0710173185801074	0.0221073714649593	0.00753934617218194	0.487814440568888
6_40997035_42005196	ENSG00000001167.10	NFYA	Esophagus_Muscularis	COVID19_HGI_B2_ALL_eur_leave_ukbb_23andme_20210107	6_41079634_G_A	3.77066e-12	0.06467	2953	0.00017345235329944	0.936786553135098	1.04551906691862e-05	0.0564601307719252	0.00656940854900762	0.0480426511047517
6_40997035_42005196	ENSG00000001167.10	NFYA	Skin_Sun_Exposed_Lower_leg	COVID19_HGI_C2_ALL_eur_leave_23andme_20210107	6_41113528_T_G	1.27414e-10	0.1055	3105	0.000585660330751787	0.97486938581589	1.2648422806112e-05	0.0210506337004104	0.00348167173014122	0.0458099541978702
6_40997035_42005196	ENSG00000001167.10	NFYA	Cells_EBV-transformed_lymphocytes	COVID19_HGI_B1_ALL_leave_UKBB_23andme_20210107	6_41355747_G_C	0.261179	0.000388	2633	0.689205983253981	0.188732675954918	0.0890853023231096	0.0243865956022668	0.00858944286572482	0.0663999401150434
6_40997035_42005196	ENSG00000001167.10	NFYA	Cells_EBV-transformed_lymphocytes	COVID19_HGI_B1_ALL_eur_leave_ukbb_23andme_20210107	6_41539892_A_G	0.32486	0.0007843	2982	0.678048180774742	0.211957370983407	0.0778985805306222	0.0243432873615969	0.00775258034963164	0.0293526918550921
6_40997035_42005196	ENSG00000001167.10	NFYA	Adrenal_Gland	COVID19_HGI_A2_ALL_leave_UKBB_23andme_20210107	6_41497035_C_A	0.750161	1.435e-05	2658	0.679190148595483	0.25033755722814	0.0481714995000432	0.0177506182956515	0.00455017638068206	0.314595303103619
6_40997035_42005196	ENSG00000001167.10	NFYA	Brain_Cerebellar_Hemisphere	COVID19_HGI_B2_ALL_eur_leave_23andme_20210107	6_41501834_G_A	0.485174	4.511e-05	2952	0.544609446476028	0.397181291974191	0.0308824598000984	0.0225176339556453	0.00480916779403741	0.113413817565047
6_40997035_42005196	ENSG00000001167.10	NFYA	Thyroid	COVID19_HGI_B1_ALL_eur_leave_ukbb_23andme_20210107	6_41076267_G_C	3.56822e-49	0.1274	2991	2.669154238846e-29	0.873261079720844	3.07053691636849e-30	0.100431745938017	0.0263071743411339	0.0527253623348238
6_40997035_42005196	ENSG00000001167.10	NFYA	Stomach	COVID19_HGI_B2_ALL_eur_leave_ukbb_23andme_20210107	6_41501834_G_A	0.780983	4.338e-05	2953	0.642481363269307	0.296541742577211	0.0387268608733311	0.0178702722747908	0.00437976100535972	0.144167805390184
6_40997035_42005196	ENSG00000001167.10	NFYA	Artery_Coronary	COVID19_HGI_A2_ALL_eur_leave_ukbb_23andme_20210107	6_41097197_G_A	5.0466e-07	0.4734	3188	0.36251013859288	0.586233950930348	0.0183667034706097	0.0296985583367123	0.00319064866944967	0.0245014909614631
6_40997035_42005196	ENSG00000001167.10	NFYA	Brain_Cerebellum	COVID19_HGI_B2_ALL_eur_leave_23andme_20210107	6_41501834_G_A	0.346585	4.511e-05	2952	0.316765435039611	0.624969746812965	0.0179610231316714	0.0354317470948805	0.00487204792087162	0.0664923486655534
6_40997035_42005196	ENSG00000001167.10	NFYA	Adipose_Visceral_Omentum	COVID19_HGI_A2_ALL_eur_leave_ukbb_23andme_20210107	6_41053945_CA_C	8.53067e-10	0.5545	3194	0.00102904761733779	0.948180955242551	5.2261206172591e-05	0.0481517263428848	0.00258600959105357	0.0265434345686828
6_40997035_42005196	ENSG00000001167.10	NFYA	Brain_Cerebellum	COVID19_HGI_B1_ALL_eur_leave_23andme_20210107	6_41069193_C_G	1.02217e-06	0.2224	2988	0.320609002686073	0.59731078837152	0.0249163000935211	0.0464095730020447	0.0107543358468416	0.0112567122388747
6_40997035_42005196	ENSG00000001167.10	NFYA	Lung	COVID19_HGI_B1_ALL_leave_UKBB_23andme_20210107	6_41069193_C_G	9.93215e-11	0.09024	2639	0.0003968371541093	0.854284269695838	5.13376646351264e-05	0.110481477045021	0.0347860784403968	0.0233462393335548
6_40997035_42005196	ENSG00000001167.10	NFYA	Esophagus_Gastroesophageal_Junction	COVID19_HGI_B1_ALL_leave_23andme_20210107	6_41068600_A_G	1.06942e-12	0.4883	2886	0.00128496803576568	0.879775901979171	0.000151398124198238	0.103642235517879	0.0151454963429862	0.0441776161957672
6_40997035_42005196	ENSG00000001167.10	NFYA	Brain_Caudate_basal_ganglia	COVID19_HGI_C2_ALL_leave_UKBB_23andme_20210107	6_41502683_A_C	0.286725	6.398e-06	2889	0.693203038717979	0.206320925581443	0.0717810103161412	0.0213571450494962	0.00733788033494029	0.467344934315904
6_40997035_42005196	ENSG00000001167.10	NFYA	Testis	COVID19_HGI_B1_ALL_leave_UKBB_23andme_20210107	6_41020223_G_A	1.38655e-20	0.002519	2639	2.03382719811952e-11	0.602537704416923	2.63110289804418e-12	0.0776287109986783	0.31983358456143	0.123861871355372
6_40997035_42005196	ENSG00000001167.10	NFYA	Heart_Atrial_Appendage	COVID19_HGI_A2_ALL_leave_23andme_20210107	6_41497035_C_A	0.942284	1.522e-05	2657	0.611418543708746	0.338979941701444	0.0300646097298355	0.0166654153302941	0.00287148952968022	0.289294849703682
6_40997035_42005196	ENSG00000001167.10	NFYA	Pancreas	COVID19_HGI_C2_ALL_eur_leave_23andme_20210107	6_41059873_C_T	1.34394e-16	0.05256	3105	7.09927549838994e-07	0.974028749177431	1.5332204249764e-08	0.0210310207575023	0.00493950480531302	0.0851806551906357
6_40997035_42005196	ENSG00000001167.10	NFYA	Brain_Cortex	COVID19_HGI_B1_ALL_eur_leave_ukbb_23andme_20210107	6_41539892_A_G	0.0502233	0.0007843	2987	0.508580552356826	0.375957368340609	0.0583159926307565	0.0430948073272803	0.0140512793445281	0.0193271281599648
6_40997035_42005196	ENSG00000001167.10	NFYA	Colon_Sigmoid	COVID19_HGI_C2_ALL_leave_23andme_20210107	6_41068601_A_C	8.51761e-15	0.2974	2980	4.0635123236148e-05	0.774027546513843	1.17389597565274e-05	0.223604197285454	0.00231588211770989	0.0424513929577189
6_40997035_42005196	ENSG00000001167.10	NFYA	Ovary	COVID19_HGI_A2_ALL_eur_leave_ukbb_23andme_20210107	6_41327913_A_G	0.241918	0.001777	3185	0.553762717028351	0.394762342096898	0.0280608767956237	0.0200004203170674	0.00341364376206042	0.0193482994480581
6_40997035_42005196	ENSG00000001167.10	NFYA	Adrenal_Gland	COVID19_HGI_B1_ALL_eur_leave_23andme_20210107	6_41297073_C_G	0.0269274	0.005079	2989	0.659455800664955	0.262809926451874	0.0512870344545757	0.0204331749456221	0.0060140634829733	0.0120029758776646
6_40997035_42005196	ENSG00000001167.10	NFYA	Artery_Coronary	COVID19_HGI_B2_ALL_leave_UKBB_23andme_20210107	6_41497035_C_A	0.3577	9.886e-08	2436	0.0655362967022491	0.0903944905349345	0.340519186549274	0.469645646256532	0.0339043799570105	0.416596874454142
6_40997035_42005196	ENSG00000001167.10	NFYA	Lung	COVID19_HGI_A2_ALL_leave_UKBB_23andme_20210107	6_41097153_G_C	9.4541e-12	0.6169	2658	0.000376946419447164	0.931102555029204	2.67348905067185e-05	0.0660359061512003	0.00245785750964187	0.0612627322201203
6_40997035_42005196	ENSG00000001167.10	NFYA	Brain_Substantia_nigra	COVID19_HGI_B2_ALL_leave_UKBB_23andme_20210107	6_41497035_C_A	0.232546	9.886e-08	2415	0.11886609576086	0.0320830356318308	0.617589805067216	0.166628248125764	0.0648328154143285	0.459875678494004
6_40997035_42005196	ENSG00000001167.10	NFYA	Brain_Caudate_basal_ganglia	COVID19_HGI_A2_ALL_leave_UKBB_23andme_20210107	6_41497035_C_A	0.149086	1.435e-05	2658	0.727735528830873	0.200932571030418	0.0516145761768389	0.0142456526492479	0.00547167131262222	0.449484596547563
6_40997035_42005196	ENSG00000001167.10	NFYA	Colon_Transverse	COVID19_HGI_B1_ALL_leave_23andme_20210107	6_41068600_A_G	1.79605e-13	0.4883	2886	0.000152200468166251	0.881356999036586	1.79326370314988e-05	0.103829025953053	0.0146438419051631	0.0330658155878173
6_40997035_42005196	ENSG00000001167.10	NFYA	Heart_Left_Ventricle	COVID19_HGI_B2_ALL_eur_leave_23andme_20210107	6_41501834_G_A	0.886293	4.511e-05	2953	0.644369074726373	0.297566513360693	0.0365427453862229	0.0168706115230825	0.00465105500362905	0.116096357712834
6_40997035_42005196	ENSG00000001167.10	NFYA	Cells_EBV-transformed_lymphocytes	COVID19_HGI_B2_ALL_eur_leave_23andme_20210107	6_41501834_G_A	0.484453	4.511e-05	2945	0.719241809348024	0.223259630104476	0.0407577354479971	0.0126475028749772	0.00409332222452559	0.170853678203756
6_40997035_42005196	ENSG00000001167.10	NFYA	Small_Intestine_Terminal_Ileum	COVID19_HGI_B1_ALL_leave_23andme_20210107	6_41371939_T_C	0.0660034	0.000443	2882	0.603580798260828	0.283014448464557	0.0710665816770735	0.0333135553524221	0.00902461624511927	0.0561321292709747
6_40997035_42005196	ENSG00000001167.10	NFYA	Brain_Caudate_basal_ganglia	COVID19_HGI_B2_ALL_eur_leave_ukbb_23andme_20210107	6_41501834_G_A	0.503344	4.338e-05	2949	0.719604320190995	0.219310231279645	0.043339190337504	0.0132037270549432	0.00454253113691315	0.174250634570155
6_40997035_42005196	ENSG00000001167.10	NFYA	Nerve_Tibial	COVID19_HGI_B1_ALL_eur_leave_ukbb_23andme_20210107	6_41111281_A_G	7.85168e-37	0.1805	2991	3.7417948267699e-20	0.873872226869946	4.30447929230231e-21	0.100502733109616	0.025625040020435	0.050236269995336
6_40997035_42005196	ENSG00000001167.10	NFYA	Esophagus_Gastroesophageal_Junction	COVID19_HGI_B1_ALL_leave_UKBB_23andme_20210107	6_41076198_A_G	3.42296e-12	0.07728	2639	0.00136692219046582	0.854560488902552	0.000176834735028663	0.110518619661701	0.033377134510252	0.0395314670676992
6_40997035_42005196	ENSG00000001167.10	NFYA	Brain_Cerebellum	COVID19_HGI_B1_ALL_eur_leave_ukbb_23andme_20210107	6_41083352_G_A	0.00189198	0.003097	2989	0.305989067516392	0.570108804676288	0.0351783649578962	0.0655199731590679	0.0232037896903562	0.01452179939893
6_40997035_42005196	ENSG00000001167.10	NFYA	Artery_Coronary	COVID19_HGI_B1_ALL_eur_leave_23andme_20210107	6_41059458_T_G	4.09134e-07	0.7486	2987	0.375114782604256	0.543864582894007	0.0291528722751158	0.0422580252786396	0.00960973694798143	0.020232200707837
6_40997035_42005196	ENSG00000001167.10	NFYA	Thyroid	COVID19_HGI_B2_ALL_leave_23andme_20210107	6_41076267_G_C	3.56822e-49	0.1397	2818	1.96751815331858e-30	0.0684224627186874	2.6781887960201e-29	0.93136742550679	0.000210111774516686	0.0527159609207695
6_40997035_42005196	ENSG00000001167.10	NFYA	Colon_Transverse	COVID19_HGI_C2_ALL_eur_leave_23andme_20210107	6_41068601_A_C	1.79605e-13	0.2349	3105	0.000167181147745208	0.975342861026263	3.6105874529321e-06	0.0210609155171477	0.00342543172139138	0.0323664144820909
6_40997035_42005196	ENSG00000001167.10	NFYA	Pituitary	COVID19_HGI_A2_ALL_leave_23andme_20210107	6_41497035_C_A	0.845532	1.522e-05	2654	0.523367748282003	0.42709657534512	0.025725298692509	0.0209904242947883	0.0028199533855805	0.29711463981705
6_40997035_42005196	ENSG00000001167.10	NFYA	Muscle_Skeletal	COVID19_HGI_B1_ALL_eur_leave_ukbb_23andme_20210107	6_41094335_T_G	6.62205e-11	0.1493	2991	0.000128102318769262	0.873135881211036	1.47366118124176e-05	0.100417346615162	0.0263039332432205	0.0370263344896899
6_40997035_42005196	ENSG00000001167.10	NFYA	Cells_Transformed_fibroblasts	COVID19_HGI_B1_ALL_eur_leave_23andme_20210107	6_41068706_G_T	2.82158e-07	0.866	2990	0.121010537031333	0.79575077221863	0.00941393303128466	0.0618929622992125	0.0119317954195394	0.0393363926235784
6_40997035_42005196	ENSG00000001167.10	NFYA	Small_Intestine_Terminal_Ileum	COVID19_HGI_C2_ALL_eur_leave_23andme_20210107	6_41497035_C_A	0.0190345	0.0006395	3101	0.653952644785427	0.323070281772117	0.01410581050154	0.00696674712845439	0.00190451581246217	0.0387128010995648
6_40997035_42005196	ENSG00000001167.10	NFYA	Lung	COVID19_HGI_B2_ALL_leave_23andme_20210107	6_41502683_A_C	0.529281	3.436e-08	2818	2.80962187869704e-05	0.0683899289812987	0.000382446170770398	0.930924510857212	0.00027501777193283	0.0685483361440408
6_40997035_42005196	ENSG00000001167.10	NFYA	Brain_Putamen_basal_ganglia	COVID19_HGI_B2_ALL_eur_leave_ukbb_23andme_20210107	6_41501834_G_A	0.350044	4.338e-05	2948	0.733893384387233	0.205248714731436	0.0441988092022218	0.0123568239863482	0.00430226769276089	0.193736634867912
6_40997035_42005196	ENSG00000001167.10	NFYA	Whole_Blood	COVID19_HGI_B2_ALL_eur_leave_ukbb_23andme_20210107	6_41501834_G_A	0.0764229	4.338e-05	2953	0.731039963603441	0.207760531399844	0.0440649092438319	0.0125185693209982	0.00461602643188483	0.246073567411704
6_40997035_42005196	ENSG00000001167.10	NFYA	Brain_Substantia_nigra	COVID19_HGI_A2_ALL_leave_23andme_20210107	6_41497035_C_A	0.232546	1.522e-05	2635	0.734419642277034	0.215209510975291	0.0359923528846795	0.0105431274560282	0.00383536640696738	0.412252897155455
6_40997035_42005196	ENSG00000001167.10	NFYA	Vagina	COVID19_HGI_B1_ALL_eur_leave_ukbb_23andme_20210107	6_41539892_A_G	0.719889	0.0007843	2980	0.628896758529888	0.260166990953244	0.0719411999952269	0.0297519621881511	0.00924308833349023	0.0209392124817719
6_40997035_42005196	ENSG00000001167.10	NFYA	Pancreas	COVID19_HGI_B1_ALL_eur_leave_ukbb_23andme_20210107	6_41059873_C_T	1.34394e-16	0.109	2991	6.92982031875248e-07	0.875076086065196	7.97191440001965e-08	0.100642566915774	0.0242805743178548	0.0956525073269702
6_40997035_42005196	ENSG00000001167.10	NFYA	Colon_Transverse	COVID19_HGI_A2_ALL_eur_leave_ukbb_23andme_20210107	6_41068600_A_G	1.79605e-13	0.3885	3194	0.000157107850365538	0.948961628497816	7.97887835407206e-06	0.048191277612613	0.00268200716085206	0.0584109549293527
6_40997035_42005196	ENSG00000001167.10	NFYA	Minor_Salivary_Gland	COVID19_HGI_A2_ALL_eur_leave_ukbb_23andme_20210107	6_41327913_A_G	0.631353	0.001777	3181	0.683339922980583	0.26514856480369	0.0346033451011935	0.0134232548147877	0.00348491229974542	0.021487275345727
6_40997035_42005196	ENSG00000001167.10	NFYA	Brain_Anterior_cingulate_cortex_BA24	COVID19_HGI_C2_ALL_leave_23andme_20210107	6_41502683_A_C	0.374668	1.44e-06	2968	0.585397193126638	0.17754738521659	0.169081695024417	0.0512647340892653	0.0167089925430901	0.670148763399376
6_40997035_42005196	ENSG00000001167.10	NFYA	Brain_Hypothalamus	COVID19_HGI_A2_ALL_leave_23andme_20210107	6_41497035_C_A	0.0976411	1.522e-05	2653	0.735873823109312	0.213397303582479	0.0361646475015209	0.0104833668793638	0.00408085892732473	0.474366788469917
6_40997035_42005196	ENSG00000001167.10	NFYA	Testis	COVID19_HGI_A2_ALL_leave_UKBB_23andme_20210107	6_41017821_C_T	1.26975e-20	0.2858	2658	3.14289429539315e-11	0.931107795549178	2.22909491977026e-12	0.0660358793670621	0.0028563250501008	0.0856924482709305
6_40997035_42005196	ENSG00000001167.10	NFYA	Brain_Frontal_Cortex_BA9	COVID19_HGI_B1_ALL_leave_UKBB_23andme_20210107	6_41355747_G_C	0.00236002	0.000388	2625	0.678839757590083	0.19903850658913	0.0876281040482958	0.0256840977684903	0.00880953400400067	0.0695862454587856
6_40997035_42005196	ENSG00000001167.10	NFYA	Artery_Tibial	COVID19_HGI_C2_ALL_eur_leave_ukbb_23andme_20210107	6_41059873_C_T	2.61613e-10	0.1994	3106	0.000291690683470501	0.9755447153495	6.47657467055626e-06	0.0216580768759117	0.0024990405164468	0.0419664023214004
6_40997035_42005196	ENSG00000001167.10	NFYA	Minor_Salivary_Gland	COVID19_HGI_A2_ALL_leave_UKBB_23andme_20210107	6_41497035_C_A	0.921194	1.435e-05	2656	0.69665264546117	0.232933733108585	0.0493957713501076	0.0165115314734294	0.00450631860670813	0.359178059614887
6_40997035_42005196	ENSG00000001167.10	NFYA	Brain_Cortex	COVID19_HGI_B1_ALL_leave_UKBB_23andme_20210107	6_41355747_G_C	0.176123	0.000388	2639	0.50894416471062	0.357278876943015	0.0658406214623794	0.0461983878022063	0.0217379490817791	0.019360572884396
6_40997035_42005196	ENSG00000001167.10	NFYA	Skin_Not_Sun_Exposed_Suprapubic	COVID19_HGI_B2_ALL_eur_leave_23andme_20210107	6_41074571_G_A	2.66738e-16	0.06966	2953	7.74535877350462e-07	0.941032185790515	4.39246209488431e-08	0.0533611693873406	0.00560582636164608	0.0773608126039849
6_40997035_42005196	ENSG00000001167.10	NFYA	Cells_Transformed_fibroblasts	COVID19_HGI_A2_ALL_eur_leave_23andme_20210107	6_41068706_G_T	2.82158e-07	0.5212	3188	0.11784953987817	0.854929082645573	0.00307347226548082	0.0222943796814944	0.00185352552928137	0.0504068075243161
6_40997035_42005196	ENSG00000001167.10	NFYA	Brain_Cerebellum	COVID19_HGI_A2_ALL_eur_leave_23andme_20210107	6_41097197_G_A	2.29706e-06	0.6153	3186	0.322048446942171	0.650795071937115	0.00838953051843518	0.0169517368654758	0.00181521373680244	0.0096861616400904
6_40997035_42005196	ENSG00000001167.10	NFYA	Stomach	COVID19_HGI_A2_ALL_eur_leave_ukbb_23andme_20210107	6_41327913_A_G	0.520971	0.001777	3194	0.634561350419331	0.313880452350325	0.0322268289675622	0.0159373367543652	0.00339403150841669	0.0212192972352818
6_40997035_42005196	ENSG00000001167.10	NFYA	Pancreas	COVID19_HGI_B2_ALL_eur_leave_23andme_20210107	6_41059873_C_T	1.34394e-16	0.1679	2953	6.87803451669175e-07	0.943674222771877	3.90059476718138e-08	0.0535137962349918	0.00281125418373162	0.0671277794155872
6_40997035_42005196	ENSG00000001167.10	NFYA	Testis	COVID19_HGI_C2_ALL_eur_leave_ukbb_23andme_20210107	6_41017821_C_T	1.26975e-20	0.5043	3106	3.26639841670227e-11	0.977255806700762	7.25257077046768e-13	0.0216975215822876	0.00104667168356241	0.0954571419278701
6_40997035_42005196	ENSG00000001167.10	NFYA	Brain_Anterior_cingulate_cortex_BA24	COVID19_HGI_A2_ALL_leave_23andme_20210107	6_41497035_C_A	0.796653	1.522e-05	2652	0.746986694714297	0.20291264963479	0.0367069012663418	0.00996769477633224	0.00342605960823897	0.38225870217084
6_40997035_42005196	ENSG00000001167.10	NFYA	Brain_Cerebellar_Hemisphere	COVID19_HGI_B2_ALL_eur_leave_ukbb_23andme_20210107	6_41501834_G_A	0.485174	4.338e-05	2952	0.5423925362676	0.395564509036487	0.0326907722570418	0.0238357210432083	0.0055164613956634	0.109160663241242
6_40997035_42005196	ENSG00000001167.10	NFYA	Lung	COVID19_HGI_A2_ALL_eur_leave_ukbb_23andme_20210107	6_41097153_G_C	9.4541e-12	0.488	3194	0.000375247888615896	0.948749525595101	1.90573370389986e-05	0.048180512105945	0.00267565707329912	0.0630574505404484
6_40997035_42005196	ENSG00000001167.10	NFYA	Skin_Sun_Exposed_Lower_leg	COVID19_HGI_A2_ALL_eur_leave_23andme_20210107	6_41068600_A_G	1.2901e-10	0.6215	3188	0.000569464645829038	0.972203659821283	1.48514266321001e-05	0.0253528514859756	0.00185917262027963	0.0528608654793221
6_40997035_42005196	ENSG00000001167.10	NFYA	Cells_EBV-transformed_lymphocytes	COVID19_HGI_B1_ALL_eur_leave_23andme_20210107	6_41513934_G_C	0.0974444	0.003388	2981	0.703169332052112	0.219742408121982	0.0545958034336278	0.0170559066758876	0.00543654971639016	0.0122785068787275
6_40997035_42005196	ENSG00000001167.10	NFYA	Skin_Not_Sun_Exposed_Suprapubic	COVID19_HGI_A2_ALL_leave_23andme_20210107	6_41074571_G_A	2.66738e-16	0.813	2657	7.83052815011732e-07	0.951379848020902	3.85041924609851e-08	0.0467793119925631	0.00184001842952702	0.0632149818739584
6_40997035_42005196	ENSG00000001167.10	NFYA	Lung	COVID19_HGI_B1_ALL_leave_23andme_20210107	6_41097153_G_C	9.4541e-12	0.9568	2886	0.000357023037833319	0.880076576187052	4.20653407081152e-05	0.103676959820272	0.0158473756141346	0.0392245338652105
6_40997035_42005196	ENSG00000001167.10	NFYA	Liver	COVID19_HGI_A2_ALL_leave_UKBB_23andme_20210107	6_41497035_C_A	0.599537	1.435e-05	2657	0.721042709210663	0.208290375260053	0.0511327870643218	0.0147661565095905	0.0047679719553725	0.340239287043572
6_40997035_42005196	ENSG00000001167.10	NFYA	Liver	COVID19_HGI_A2_ALL_eur_leave_ukbb_23andme_20210107	6_41327913_A_G	0.217594	0.001777	3192	0.705942198477853	0.242248819340984	0.0358375838888244	0.0122942310805462	0.00367716721179242	0.0229654149609011
6_40997035_42005196	ENSG00000001167.10	NFYA	Brain_Cerebellar_Hemisphere	COVID19_HGI_C2_ALL_eur_leave_ukbb_23andme_20210107	6_41328204_A_G	0.241349	0.0009352	3101	0.559627328074062	0.416800056758926	0.0124052429040663	0.00923726477657551	0.00193010748637035	0.0335102431880714
6_40997035_42005196	ENSG00000001167.10	NFYA	Testis	COVID19_HGI_B2_ALL_eur_leave_23andme_20210107	6_41020223_G_A	1.38655e-20	0.03252	2953	3.13943319537212e-11	0.939269779288692	1.78040058741578e-12	0.0532593567039	0.00747086397423453	0.0974915624581861
6_40997035_42005196	ENSG00000001167.10	NFYA	Artery_Aorta	COVID19_HGI_C2_ALL_eur_leave_ukbb_23andme_20210107	6_41080381_C_T	1.12624e-09	0.2103	3106	0.0149710566524153	0.960683734341316	0.000332410912658791	0.021327924202211	0.0026848738913991	0.0391185235081645
6_40997035_42005196	ENSG00000001167.10	NFYA	Heart_Atrial_Appendage	COVID19_HGI_A2_ALL_eur_leave_ukbb_23andme_20210107	6_41327913_A_G	0.634648	0.001777	3194	0.586956887431675	0.361544872412368	0.0298091889934572	0.0183580847732125	0.00333096638928781	0.0189669325506227
6_40997035_42005196	ENSG00000001167.10	NFYA	Brain_Hypothalamus	COVID19_HGI_C2_ALL_eur_leave_ukbb_23andme_20210107	6_41328204_A_G	0.481485	0.0009352	3090	0.732262438316106	0.244508860678004	0.0161785085341188	0.0054004964228253	0.00164969604894585	0.0487421000770934
6_40997035_42005196	ENSG00000001167.10	NFYA	Esophagus_Gastroesophageal_Junction	COVID19_HGI_A2_ALL_leave_UKBB_23andme_20210107	6_41068600_A_G	1.06942e-12	0.5864	2658	0.00135481090126534	0.930084699221719	9.60898399187863e-05	0.0659636719500761	0.00250072808702023	0.070248721881325
6_40997035_42005196	ENSG00000001167.10	NFYA	Skin_Not_Sun_Exposed_Suprapubic	COVID19_HGI_B2_ALL_eur_leave_ukbb_23andme_20210107	6_41074571_G_A	2.66738e-16	0.07109	2953	7.70841800748846e-07	0.936544020580161	4.64640453087127e-08	0.0564450709500646	0.0070100911639293	0.0703790588914308
6_40997035_42005196	ENSG00000001167.10	NFYA	Brain_Cortex	COVID19_HGI_B1_ALL_eur_leave_23andme_20210107	6_41074571_G_A	8.72255e-06	0.2687	2986	0.529334357980571	0.391248979915321	0.0410959665495673	0.0303674696967981	0.00795322585774322	0.00904698417153446
6_40997035_42005196	ENSG00000001167.10	NFYA	Adipose_Visceral_Omentum	COVID19_HGI_B1_ALL_eur_leave_23andme_20210107	6_41076267_G_C	1.79584e-10	0.2271	2990	0.00111707802569939	0.913989366525718	8.69023308435601e-05	0.0710894685284991	0.0137171845892405	0.0238696492149009
6_40997035_42005196	ENSG00000001167.10	NFYA	Adipose_Visceral_Omentum	COVID19_HGI_B1_ALL_leave_23andme_20210107	6_41076267_G_C	1.79584e-10	0.2136	2886	0.00100954076090456	0.881280514619302	0.000118946598863479	0.103820888101104	0.0137701099198257	0.0207157543102722
6_40997035_42005196	ENSG00000001167.10	NFYA	Small_Intestine_Terminal_Ileum	COVID19_HGI_C2_ALL_leave_23andme_20210107	6_41502683_A_C	0.135119	1.44e-06	2977	0.514980477826156	0.24739630452983	0.148758720786821	0.0714461795740297	0.0174183172831631	0.661955677733836
6_40997035_42005196	ENSG00000001167.10	NFYA	Whole_Blood	COVID19_HGI_A2_ALL_eur_leave_ukbb_23andme_20210107	6_41327913_A_G	0.689034	0.001777	3194	0.725228293396204	0.223215045245422	0.0368314397942325	0.0113328055439679	0.00339241602017408	0.022331756123742
6_40997035_42005196	ENSG00000001167.10	NFYA	Brain_Amygdala	COVID19_HGI_B2_ALL_eur_leave_23andme_20210107	6_41501834_G_A	0.345508	4.511e-05	2928	0.738084530199129	0.204533044963903	0.0417384083709196	0.0115621865401046	0.00408182992594461	0.186105794180201
6_40997035_42005196	ENSG00000001167.10	NFYA	Cells_Transformed_fibroblasts	COVID19_HGI_B2_ALL_eur_leave_23andme_20210107	6_41013724_T_G	8.82224e-08	0.03019	2953	0.11691390679625	0.823594863373855	0.00663029201079861	0.0467006395375922	0.00616029828150422	0.0402450887136446
6_40997035_42005196	ENSG00000001167.10	NFYA	Prostate	COVID19_HGI_A2_ALL_leave_UKBB_23andme_20210107	6_41497035_C_A	0.978161	1.435e-05	2658	0.646262731533835	0.283597632952413	0.0458361254405063	0.0201099427496287	0.00419356732361694	0.331150225213812
6_40997035_42005196	ENSG00000001167.10	NFYA	Testis	COVID19_HGI_C2_ALL_eur_leave_23andme_20210107	6_41017821_C_T	1.26975e-20	0.2799	3105	3.26742862483839e-11	0.97756402901619	7.05661909569635e-13	0.021110986213071	0.00132498473735778	0.0961975048696643
6_40997035_42005196	ENSG00000001167.10	NFYA	Cells_Transformed_fibroblasts	COVID19_HGI_C2_ALL_eur_leave_ukbb_23andme_20210107	6_41068706_G_T	2.82158e-07	0.3351	3106	0.121047827962981	0.854582490472456	0.00268769398865693	0.0189720727070607	0.00270991486884497	0.0436717568351122
6_40997035_42005196	ENSG00000001167.10	NFYA	Brain_Hippocampus	COVID19_HGI_B2_ALL_leave_UKBB_23andme_20210107	6_41497035_C_A	0.181458	9.886e-08	2437	0.117713647841526	0.0329855520585245	0.611627146611167	0.171322944031541	0.0663507094572418	0.47070294026137
6_40997035_42005196	ENSG00000001167.10	NFYA	Adrenal_Gland	COVID19_HGI_C2_ALL_leave_UKBB_23andme_20210107	6_41502683_A_C	0.655371	6.398e-06	2892	0.645940407678792	0.254495497435541	0.0668953337883266	0.0263499224588444	0.00631883863849613	0.444679899055193
6_40997035_42005196	ENSG00000001167.10	NFYA	Brain_Putamen_basal_ganglia	COVID19_HGI_B1_ALL_eur_leave_ukbb_23andme_20210107	6_41539892_A_G	0.480242	0.0007843	2984	0.693892108367179	0.196331071861358	0.0796165841678606	0.0225192174359491	0.00764101816765397	0.0278054541146411
6_40997035_42005196	ENSG00000001167.10	NFYA	Whole_Blood	COVID19_HGI_A2_ALL_eur_leave_23andme_20210107	6_41436099_G_A	0.0109593	0.003737	3188	0.744482180077219	0.228293986728708	0.0194158189754279	0.0059519664050537	0.0018560478135912	0.0179948465097027
6_40997035_42005196	ENSG00000001167.10	NFYA	Cells_EBV-transformed_lymphocytes	COVID19_HGI_C2_ALL_eur_leave_ukbb_23andme_20210107	6_41328204_A_G	0.926923	0.0009352	3097	0.736050336162937	0.24073300914224	0.0163115879222995	0.00533330474233179	0.00157176203019097	0.0498621534627167
6_40997035_42005196	ENSG00000001167.10	NFYA	Esophagus_Muscularis	COVID19_HGI_B1_ALL_eur_leave_ukbb_23andme_20210107	6_41068789_C_A	3.77066e-12	0.1633	2991	0.000173612554060321	0.874495065195121	1.99720101831849e-05	0.100575272036149	0.0247360782044858	0.0440222084620719
6_40997035_42005196	ENSG00000001167.10	NFYA	Uterus	COVID19_HGI_B2_ALL_eur_leave_23andme_20210107	6_41501834_G_A	0.572509	4.511e-05	2946	0.729347849511952	0.213311129416594	0.0413322188654376	0.0120844396373801	0.00392436256863687	0.181732886675773
6_40997035_42005196	ENSG00000001167.10	NFYA	Brain_Amygdala	COVID19_HGI_A2_ALL_eur_leave_ukbb_23andme_20210107	6_41327913_A_G	0.690776	0.001777	3161	0.729741170258719	0.218859060220168	0.0367656617073752	0.0110228985967132	0.00361120921702512	0.0230415986683595
6_40997035_42005196	ENSG00000001167.10	NFYA	Brain_Hypothalamus	COVID19_HGI_C2_ALL_leave_23andme_20210107	6_41502683_A_C	0.124797	1.44e-06	2969	0.576143745497214	0.185481968826279	0.166411487076489	0.053555601893018	0.0184071967070007	0.650304816357304
6_40997035_42005196	ENSG00000001167.10	NFYA	Vagina	COVID19_HGI_A2_ALL_eur_leave_23andme_20210107	6_41327913_A_G	0.0721754	0.005454	3174	0.672394243819863	0.300445510593454	0.0174387926328642	0.00779023387583605	0.00193121907798234	0.0114423966460713
6_40997035_42005196	ENSG00000001167.10	NFYA	Small_Intestine_Terminal_Ileum	COVID19_HGI_B2_ALL_eur_leave_ukbb_23andme_20210107	6_41501834_G_A	0.31171	4.338e-05	2949	0.635300725509014	0.303412564641949	0.0382768953764853	0.0182758858257315	0.00473392864681991	0.152032075635494
6_40997035_42005196	ENSG00000001167.10	NFYA	Uterus	COVID19_HGI_B2_ALL_leave_23andme_20210107	6_41502683_A_C	0.329144	3.436e-08	2817	0.0500262412321615	0.0139557452683605	0.680957833888252	0.189900623084152	0.0651595565270741	0.618714530831825
6_40997035_42005196	ENSG00000001167.10	NFYA	Breast_Mammary_Tissue	COVID19_HGI_B2_ALL_eur_leave_23andme_20210107	6_41113377_G_A	1.14489e-12	0.08118	2953	0.000148668052442806	0.940409126296373	8.43109795390178e-06	0.0533253325116101	0.00610844204162068	0.0263610653690313
6_40997035_42005196	ENSG00000001167.10	NFYA	Heart_Atrial_Appendage	COVID19_HGI_B2_ALL_eur_leave_23andme_20210107	6_41501834_G_A	0.4345	4.511e-05	2953	0.593872183161902	0.348076240548999	0.0336790215924953	0.0197350768136153	0.00463747788298862	0.122086879405583
6_40997035_42005196	ENSG00000001167.10	NFYA	Whole_Blood	COVID19_HGI_A2_ALL_leave_23andme_20210107	6_41497035_C_A	0.369469	1.522e-05	2657	0.756037706026583	0.193511623066388	0.0371758083012231	0.00951157032908852	0.00376329227671771	0.313884069469289
6_40997035_42005196	ENSG00000001167.10	NFYA	Brain_Spinal_cord_cervical_c-1	COVID19_HGI_B2_ALL_eur_leave_ukbb_23andme_20210107	6_41501834_G_A	0.274174	4.338e-05	2932	0.703094370278306	0.236000511157565	0.0422544627051191	0.0141786522235563	0.00447200363545416	0.181157662219711
6_40997035_42005196	ENSG00000001167.10	NFYA	Heart_Left_Ventricle	COVID19_HGI_B1_ALL_leave_23andme_20210107	6_41371939_T_C	0.53819	0.000443	2886	0.610416373694477	0.276274051635404	0.0719207726456525	0.0325424483229192	0.00884635370154817	0.0499754774590568
6_40997035_42005196	ENSG00000001167.10	NFYA	Brain_Cerebellar_Hemisphere	COVID19_HGI_C2_ALL_leave_UKBB_23andme_20210107	6_41502683_A_C	0.0704791	6.398e-06	2892	0.522293523986414	0.378162141314708	0.0540901284502497	0.0391571960436858	0.0062970102049432	0.477871784175583
6_40997035_42005196	ENSG00000001167.10	NFYA	Adrenal_Gland	COVID19_HGI_B2_ALL_leave_23andme_20210107	6_41502683_A_C	0.655371	3.436e-08	2818	0.0466139594089854	0.0179588741736848	0.634509946537028	0.24439995964684	0.0565172602334623	0.59335011075038
6_40997035_42005196	ENSG00000001167.10	NFYA	Artery_Tibial	COVID19_HGI_B2_ALL_eur_leave_23andme_20210107	6_41059873_C_T	2.61613e-10	0.1679	2953	0.00028155112466945	0.94162511881389	1.59670155902026e-05	0.0533957193309901	0.00468164371486027	0.0256269112978044
6_40997035_42005196	ENSG00000001167.10	NFYA	Ovary	COVID19_HGI_B1_ALL_leave_UKBB_23andme_20210107	6_41355747_G_C	0.447645	0.000388	2637	0.539013075110884	0.334410456462882	0.0697112080875549	0.0432360766092933	0.0136291837293856	0.0318669605959916
6_40997035_42005196	ENSG00000001167.10	NFYA	Heart_Left_Ventricle	COVID19_HGI_C2_ALL_eur_leave_23andme_20210107	6_41852041_G_A	0.158772	0.0006702	3105	0.661751243383327	0.315117111549746	0.0142917474161828	0.00680350301282993	0.00203639463791439	0.0139578846276978
6_40997035_42005196	ENSG00000001167.10	NFYA	Brain_Nucleus_accumbens_basal_ganglia	COVID19_HGI_C2_ALL_eur_leave_ukbb_23andme_20210107	6_41328204_A_G	0.707066	0.0009352	3102	0.656781008612979	0.319727763472437	0.0145637865065741	0.0070879618794826	0.00183947952852714	0.037611472990906
6_40997035_42005196	ENSG00000001167.10	NFYA	Artery_Coronary	COVID19_HGI_A2_ALL_eur_leave_23andme_20210107	6_41097197_G_A	5.0466e-07	0.6153	3182	0.372856822879299	0.59997087842911	0.00970534038286936	0.0156151927342351	0.00185176557448626	0.0211046085345209
6_40997035_42005196	ENSG00000001167.10	NFYA	Brain_Hypothalamus	COVID19_HGI_B1_ALL_eur_leave_ukbb_23andme_20210107	6_41539892_A_G	0.647715	0.0007843	2975	0.678932340079701	0.218018897204915	0.072065205602608	0.0231337443120006	0.00784981280077552	0.0247501140979583
6_40997035_42005196	ENSG00000001167.10	NFYA	Uterus	COVID19_HGI_C2_ALL_leave_23andme_20210107	6_41502683_A_C	0.329144	1.44e-06	2976	0.589433648710393	0.17366862299114	0.170271766327618	0.0501517903261219	0.0164741716447273	0.684818230345291
6_40997035_42005196	ENSG00000001167.10	NFYA	Nerve_Tibial	COVID19_HGI_A2_ALL_leave_23andme_20210107	6_41111281_A_G	7.85168e-37	0.8239	2657	3.76359694498157e-20	0.951388715403662	1.85063201787959e-21	0.046779756508938	0.00183152808740335	0.0471971283622842
6_40997035_42005196	ENSG00000001167.10	NFYA	Brain_Cerebellum	COVID19_HGI_B2_ALL_eur_leave_ukbb_23andme_20210107	6_41501834_G_A	0.346585	4.338e-05	2952	0.315322557607825	0.62212298815979	0.0189953549774131	0.0374712404025842	0.00608785885238806	0.0587216458899742
6_40997035_42005196	ENSG00000001167.10	NFYA	Brain_Nucleus_accumbens_basal_ganglia	COVID19_HGI_A2_ALL_leave_UKBB_23andme_20210107	6_41497035_C_A	0.61899	1.435e-05	2658	0.644163540546076	0.285491205959781	0.0456872405106727	0.0202440238210703	0.00441398916239975	0.35303103802124
6_40997035_42005196	ENSG00000001167.10	NFYA	Nerve_Tibial	COVID19_HGI_B1_ALL_leave_UKBB_23andme_20210107	6_41111281_A_G	7.85168e-37	0.07939	2639	3.65226661048041e-20	0.852962362997693	4.7248307388897e-21	0.110308522797111	0.0367291142051926	0.0594392603154815
6_40997035_42005196	ENSG00000001167.10	NFYA	Artery_Aorta	COVID19_HGI_B2_ALL_leave_UKBB_23andme_20210107	6_41502683_A_C	0.2243	1.675e-07	2437	0.00269677838924712	0.158404865087649	0.0140121634279691	0.823052394997171	0.00183379809796413	0.292683361538777
6_40997035_42005196	ENSG00000001167.10	NFYA	Esophagus_Gastroesophageal_Junction	COVID19_HGI_A2_ALL_eur_leave_ukbb_23andme_20210107	6_41068600_A_G	1.06942e-12	0.3885	3194	0.00133757914623382	0.947689113370549	6.79302865637339e-05	0.0481265548517454	0.00277882234490816	0.0785579679297585
6_40997035_42005196	ENSG00000001167.10	NFYA	Uterus	COVID19_HGI_A2_ALL_leave_23andme_20210107	6_41497035_C_A	0.498135	1.522e-05	2657	0.751509468972604	0.198390847801788	0.03695314629466	0.00975185968084016	0.00339467725010825	0.396669116996251
6_40997035_42005196	ENSG00000001167.10	NFYA	Thyroid	COVID19_HGI_A2_ALL_leave_UKBB_23andme_20210107	6_41080888_G_GC	5.30725e-50	0.5007	2658	2.5003891417319e-29	0.931459689379985	1.77339872405288e-30	0.0660612146340633	0.00247909598595389	0.079114420956559
6_40997035_42005196	ENSG00000001167.10	NFYA	Brain_Anterior_cingulate_cortex_BA24	COVID19_HGI_A2_ALL_leave_UKBB_23andme_20210107	6_41497035_C_A	0.796653	1.435e-05	2653	0.73062584433672	0.198659152781708	0.0517960438039816	0.0140786447681057	0.00484031430948446	0.369571135629323
6_40997035_42005196	ENSG00000001167.10	NFYA	Brain_Amygdala	COVID19_HGI_B2_ALL_leave_23andme_20210107	6_41502683_A_C	0.720564	3.436e-08	2801	0.0505322746261812	0.0133709739249236	0.687841787565344	0.181938445270676	0.0663165186128756	0.601365857672764
6_40997035_42005196	ENSG00000001167.10	NFYA	Heart_Left_Ventricle	COVID19_HGI_B1_ALL_leave_UKBB_23andme_20210107	6_41355747_G_C	0.394728	0.000388	2639	0.614361627616547	0.259986414354536	0.0794781710247366	0.0336211311149253	0.0125526558892547	0.0388552258977405
6_40997035_42005196	ENSG00000001167.10	NFYA	Liver	COVID19_HGI_B2_ALL_eur_leave_ukbb_23andme_20210107	6_41501834_G_A	0.280498	4.338e-05	2951	0.713026598375013	0.226042350520058	0.0429722249352711	0.0136186336959934	0.00434019247366426	0.18920141218289
6_40997035_42005196	ENSG00000001167.10	NFYA	Skin_Sun_Exposed_Lower_leg	COVID19_HGI_B2_ALL_leave_23andme_20210107	6_41502683_A_C	0.517703	3.436e-08	2818	4.18935447921862e-05	0.0683780303072243	0.000570255588741356	0.930762573690004	0.000247246869237602	0.114915229561571
6_40997035_42005196	ENSG00000001167.10	NFYA	Liver	COVID19_HGI_A2_ALL_leave_23andme_20210107	6_41497035_C_A	0.599537	1.522e-05	2656	0.737130931817651	0.212842115354279	0.036242831860687	0.0104615767928219	0.00332254417456082	0.357432373925688
6_40997035_42005196	ENSG00000001167.10	NFYA	Brain_Cerebellar_Hemisphere	COVID19_HGI_C2_ALL_leave_23andme_20210107	6_41502683_A_C	0.0704791	1.44e-06	2980	0.44112354985401	0.323235354548311	0.127432365527863	0.0933618178928666	0.0148469121769484	0.672376437143583
6_40997035_42005196	ENSG00000001167.10	NFYA	Heart_Left_Ventricle	COVID19_HGI_B2_ALL_leave_UKBB_23andme_20210107	6_41497035_C_A	0.323023	9.886e-08	2437	0.110198117454828	0.0435493491598523	0.572577278647903	0.226230175671188	0.0474450790662289	0.467784528911119
6_40997035_42005196	ENSG00000001167.10	NFYA	Colon_Transverse	COVID19_HGI_B2_ALL_leave_UKBB_23andme_20210107	6_41076267_G_C	3.96048e-13	0.1426	2437	3.06762694310943e-05	0.161270636447719	0.000159390516604114	0.837943865651916	0.000595431114329037	0.0337417787586643
6_40997035_42005196	ENSG00000001167.10	NFYA	Pancreas	COVID19_HGI_C2_ALL_leave_23andme_20210107	6_41059873_C_T	1.34394e-16	0.01907	2981	5.61213074500196e-07	0.769990774580386	1.62129001468728e-07	0.22243527619281	0.0075732258847278	0.100349341041255
6_40997035_42005196	ENSG00000001167.10	NFYA	Brain_Hypothalamus	COVID19_HGI_C2_ALL_eur_leave_23andme_20210107	6_41497035_C_A	0.0976411	0.0006395	3089	0.732787995767712	0.244585852784502	0.0157478261161262	0.00525459703727577	0.00162372829438375	0.0255680107806234
6_40997035_42005196	ENSG00000001167.10	NFYA	Muscle_Skeletal	COVID19_HGI_C2_ALL_eur_leave_ukbb_23andme_20210107	6_41113528_T_G	5.14288e-11	0.1894	3106	0.000132081264711599	0.975607986047446	2.93267567996457e-06	0.0216593831349568	0.00259761687720605	0.0422179448665777
6_40997035_42005196	ENSG00000001167.10	NFYA	Brain_Spinal_cord_cervical_c-1	COVID19_HGI_B1_ALL_leave_UKBB_23andme_20210107	6_41355747_G_C	0.791393	0.000388	2627	0.673090888520755	0.204150887155874	0.0867947410972427	0.0263155091446069	0.00964797408152089	0.0564551755915831
6_40997035_42005196	ENSG00000001167.10	NFYA	Artery_Coronary	COVID19_HGI_B1_ALL_leave_UKBB_23andme_20210107	6_41044957_A_T	7.85805e-05	0.002206	2638	0.34612366978993	0.485845224723056	0.0447688606013312	0.0627804592937913	0.0604817855918914	0.0411211138333223
6_40997035_42005196	ENSG00000001167.10	NFYA	Brain_Cerebellum	COVID19_HGI_B1_ALL_leave_23andme_20210107	6_41371939_T_C	0.326978	0.000443	2886	0.299613896232437	0.58205159066561	0.0353012531134963	0.0685642945217234	0.0144689654667332	0.0160071223124695
6_40997035_42005196	ENSG00000001167.10	NFYA	Artery_Tibial	COVID19_HGI_B1_ALL_eur_leave_23andme_20210107	6_41059873_C_T	2.61613e-10	0.539	2990	0.000295819171465341	0.915341554348517	2.30130527296459e-05	0.0711952338723138	0.0131443795549736	0.0330839599416692
6_40997035_42005196	ENSG00000001167.10	NFYA	Whole_Blood	COVID19_HGI_C2_ALL_eur_leave_ukbb_23andme_20210107	6_41847534_T_C	0.00811076	0.001072	3106	0.751419928034597	0.225024405264407	0.0166842053882473	0.00499446826574779	0.00187699304700101	0.066021209222514
6_40997035_42005196	ENSG00000001167.10	NFYA	Brain_Amygdala	COVID19_HGI_B1_ALL_eur_leave_ukbb_23andme_20210107	6_41539892_A_G	0.881584	0.0007843	2960	0.701945013320397	0.197159116524127	0.0734357874559631	0.0206194687141252	0.00684061398538847	0.0296771865573074
6_40997035_42005196	ENSG00000001167.10	NFYA	Testis	COVID19_HGI_B2_ALL_leave_UKBB_23andme_20210107	6_41018233_A_G	1.38655e-20	0.001243	2437	5.25458668562182e-12	0.15720909378377	2.73022535625995e-11	0.816815157079794	0.025975749103878	0.0980371806023424
6_40997035_42005196	ENSG00000001167.10	NFYA	Cells_Transformed_fibroblasts	COVID19_HGI_C2_ALL_leave_23andme_20210107	6_41502683_A_C	0.0405389	1.44e-06	2981	0.0955849507225682	0.673637851294997	0.0276135630480257	0.194598861789864	0.00856477314454519	0.364171025503525
6_40997035_42005196	ENSG00000001167.10	NFYA	Skin_Sun_Exposed_Lower_leg	COVID19_HGI_B2_ALL_eur_leave_ukbb_23andme_20210107	6_41113528_T_G	1.27414e-10	0.07936	2953	0.000562620167327071	0.936509648655601	3.39130661062812e-05	0.0564435589449379	0.00645025916602763	0.0394861441243796
6_40997035_42005196	ENSG00000001167.10	NFYA	Brain_Cortex	COVID19_HGI_C2_ALL_eur_leave_23andme_20210107	6_41095817_A_G	3.1792e-05	0.06365	3100	0.54841505424119	0.428351920407223	0.0118214743220848	0.00923124826333352	0.00218030276616934	0.0108862632872731
6_40997035_42005196	ENSG00000001167.10	NFYA	Adipose_Subcutaneous	COVID19_HGI_A2_ALL_eur_leave_23andme_20210107	6_41121097_G_A	2.46525e-14	0.8497	3188	9.91203800167483e-06	0.972770393447295	2.58502272677795e-07	0.0253676390642964	0.00185179694813541	0.0505707141643413
6_40997035_42005196	ENSG00000001167.10	NFYA	Pancreas	COVID19_HGI_A2_ALL_eur_leave_23andme_20210107	6_41105476_T_TGAA	6.53977e-17	0.8428	3188	6.61143045050848e-07	0.972901017037998	1.72423652615017e-08	0.0253711703417803	0.00172713423481025	0.0663827116606393
6_40997035_42005196	ENSG00000001167.10	NFYA	Uterus	COVID19_HGI_A2_ALL_leave_UKBB_23andme_20210107	6_41497035_C_A	0.498135	1.435e-05	2658	0.735176056209061	0.194128536647064	0.0521422949042374	0.0137637594481243	0.00478935279151289	0.384099813063775
6_40997035_42005196	ENSG00000001167.10	NFYA	Minor_Salivary_Gland	COVID19_HGI_B2_ALL_leave_UKBB_23andme_20210107	6_41497035_C_A	0.921194	9.886e-08	2437	0.11712349645185	0.0359072904324756	0.608560785002677	0.186518435474805	0.0518899926381934	0.437511735621744
6_40997035_42005196	ENSG00000001167.10	NFYA	Minor_Salivary_Gland	COVID19_HGI_A2_ALL_eur_leave_23andme_20210107	6_41147412_C_T	0.542219	0.0021	3175	0.701944416373093	0.270874514601036	0.018235168739737	0.00703488900568681	0.00191101128044644	0.0111934459068563
6_40997035_42005196	ENSG00000001167.10	NFYA	Brain_Spinal_cord_cervical_c-1	COVID19_HGI_B2_ALL_leave_UKBB_23andme_20210107	6_41497035_C_A	0.542237	9.886e-08	2433	0.118767598815905	0.033472561257383	0.617100149875503	0.173862038584885	0.0567976514663234	0.442990804579035
6_40997035_42005196	ENSG00000001167.10	NFYA	Brain_Spinal_cord_cervical_c-1	COVID19_HGI_B1_ALL_eur_leave_23andme_20210107	6_41513934_G_C	0.632438	0.003388	2961	0.691204221929196	0.232180820277642	0.053126290456441	0.0178398812398298	0.00564878609689053	0.00838226405498396
6_40997035_42005196	ENSG00000001167.10	NFYA	Brain_Putamen_basal_ganglia	COVID19_HGI_B1_ALL_leave_23andme_20210107	6_41371939_T_C	0.804097	0.000443	2882	0.697500000382091	0.190433715496271	0.0819638338795728	0.0223702999837284	0.00773215025833698	0.0689712326366766
6_40997035_42005196	ENSG00000001167.10	NFYA	Colon_Sigmoid	COVID19_HGI_B2_ALL_eur_leave_23andme_20210107	6_41113377_G_A	2.54747e-14	0.08118	2952	4.94054747177408e-05	0.94108716103429	2.80146035777381e-06	0.0533573758561025	0.00550325617453275	0.0320063223510551
6_40997035_42005196	ENSG00000001167.10	NFYA	Adipose_Visceral_Omentum	COVID19_HGI_A2_ALL_eur_leave_23andme_20210107	6_41053945_CA_C	8.53067e-10	0.7539	3188	0.00107031903453919	0.971747435449347	2.79135232201425e-05	0.0253409991634535	0.00181333282943947	0.0248755984085104
6_40997035_42005196	ENSG00000001167.10	NFYA	Breast_Mammary_Tissue	COVID19_HGI_C2_ALL_eur_leave_23andme_20210107	6_41113377_G_A	1.14489e-12	0.1048	3105	0.00015414924714648	0.975083550012779	3.329139350534e-06	0.0210550367109288	0.00370393488979533	0.0322877070792516
6_40997035_42005196	ENSG00000001167.10	NFYA	Brain_Anterior_cingulate_cortex_BA24	COVID19_HGI_B2_ALL_leave_UKBB_23andme_20210107	6_41497035_C_A	0.796653	9.886e-08	2432	0.121797710321212	0.0301802310033052	0.632844546059228	0.156754003743489	0.0584235088727656	0.425835583437963
6_40997035_42005196	ENSG00000001167.10	NFYA	Esophagus_Mucosa	COVID19_HGI_C2_ALL_leave_UKBB_23andme_20210107	6_41103950_C_T	1.09095e-11	0.4093	2892	0.00012923850002123	0.904511520605499	1.33842882322388e-05	0.0936719829637238	0.00167387364252355	0.0215257185137927
6_40997035_42005196	ENSG00000001167.10	NFYA	Testis	COVID19_HGI_B1_ALL_leave_23andme_20210107	6_41020223_G_A	1.38655e-20	0.01786	2886	2.78647420866779e-11	0.83366991812818	3.28309309318883e-12	0.0981568863328375	0.0681731955078359	0.116047478865978
6_40997035_42005196	ENSG00000001167.10	NFYA	Breast_Mammary_Tissue	COVID19_HGI_A2_ALL_eur_leave_ukbb_23andme_20210107	6_41100861_C_G	9.42342e-13	0.444	3194	0.000146191257484415	0.949024853011625	7.42446833295122e-06	0.0481945435518453	0.00262698771071337	0.0344006998027054
6_40997035_42005196	ENSG00000001167.10	NFYA	Brain_Anterior_cingulate_cortex_BA24	COVID19_HGI_B1_ALL_leave_UKBB_23andme_20210107	6_41497035_C_A	0.796653	0.0003861	2630	0.701474733667443	0.187966799829267	0.0811172353926394	0.0217284188200432	0.00771281229060764	0.0413877240655866
6_40997035_42005196	ENSG00000001167.10	NFYA	Breast_Mammary_Tissue	COVID19_HGI_B1_ALL_leave_UKBB_23andme_20210107	6_41113377_G_A	1.14489e-12	0.07382	2639	0.000145535017103115	0.85323682737387	1.88274404836832e-05	0.110344504260853	0.0362543059076894	0.0359345223001626
6_40997035_42005196	ENSG00000001167.10	NFYA	Adipose_Subcutaneous	COVID19_HGI_B2_ALL_leave_UKBB_23andme_20210107	6_41121097_G_A	2.46525e-14	0.1821	2437	1.77198073935419e-06	0.161290433144981	9.20701671670406e-06	0.838046670623926	0.000651917233636614	0.051725561555226
6_40997035_42005196	ENSG00000001167.10	NFYA	Nerve_Tibial	COVID19_HGI_C2_ALL_leave_23andme_20210107	6_41111281_A_G	7.85168e-37	0.2246	2981	3.06346105969485e-20	0.774403403148285	8.8500411913779e-21	0.223715734052412	0.00188086279930229	0.0491658312778394
6_40997035_42005196	ENSG00000001167.10	NFYA	Uterus	COVID19_HGI_B2_ALL_eur_leave_ukbb_23andme_20210107	6_41501834_G_A	0.572509	4.338e-05	2946	0.726638478291072	0.212518724207582	0.0437695896149628	0.0127969414256407	0.00427626646074244	0.184197567575066
6_40997035_42005196	ENSG00000001167.10	NFYA	Colon_Sigmoid	COVID19_HGI_A2_ALL_leave_UKBB_23andme_20210107	6_41068600_A_G	8.51761e-15	0.5864	2658	4.88982999051722e-05	0.931424905959066	3.46810747226823e-06	0.0660587627542053	0.00246396487935114	0.0693387898582031
6_40997035_42005196	ENSG00000001167.10	NFYA	Brain_Amygdala	COVID19_HGI_A2_ALL_eur_leave_23andme_20210107	6_41327913_A_G	0.690776	0.005454	3155	0.748879577376171	0.224150222149006	0.0193093709112742	0.00577768397050361	0.00188314559304537	0.0117691722907675
6_40997035_42005196	ENSG00000001167.10	NFYA	Cells_EBV-transformed_lymphocytes	COVID19_HGI_B2_ALL_eur_leave_ukbb_23andme_20210107	6_41501834_G_A	0.484453	4.338e-05	2945	0.716731686965708	0.222480463783346	0.0431748090125469	0.0133976638869109	0.00421537635148865	0.183276974505148
6_40997035_42005196	ENSG00000001167.10	NFYA	Brain_Anterior_cingulate_cortex_BA24	COVID19_HGI_A2_ALL_eur_leave_ukbb_23andme_20210107	6_41327913_A_G	0.278998	0.001777	3179	0.715916250705012	0.232458744399912	0.036235353100401	0.0117620288715505	0.00362762292312522	0.0233582385378313
6_40997035_42005196	ENSG00000001167.10	NFYA	Brain_Frontal_Cortex_BA9	COVID19_HGI_A2_ALL_leave_23andme_20210107	6_41497035_C_A	0.886834	1.522e-05	2645	0.731907837600222	0.218172443794561	0.0359288337630184	0.0107066454294205	0.00328423941277842	0.373318833841527
6_40997035_42005196	ENSG00000001167.10	NFYA	Colon_Sigmoid	COVID19_HGI_A2_ALL_eur_leave_ukbb_23andme_20210107	6_41068600_A_G	8.51761e-15	0.3885	3193	4.87178262092892e-05	0.949050488995614	2.47350412158852e-06	0.0481825272445156	0.00271579242954017	0.0788884925549412
6_40997035_42005196	ENSG00000001167.10	NFYA	Esophagus_Gastroesophageal_Junction	COVID19_HGI_B2_ALL_eur_leave_23andme_20210107	6_41069193_C_G	3.42296e-12	0.05279	2953	0.00136907202529463	0.939914447265048	7.76412965767901e-05	0.053298046471297	0.00534079294178283	0.0450709681875113
6_40997035_42005196	ENSG00000001167.10	NFYA	Prostate	COVID19_HGI_B1_ALL_leave_UKBB_23andme_20210107	6_41355747_G_C	0.812511	0.000388	2639	0.613134324568442	0.261360332049083	0.0793193984107391	0.0337990365854066	0.012386908386329	0.0391156847247085
6_40997035_42005196	ENSG00000001167.10	NFYA	Breast_Mammary_Tissue	COVID19_HGI_B2_ALL_leave_UKBB_23andme_20210107	6_41077224_T_C	1.87381e-12	0.1436	2437	2.81113693944742e-05	0.161267509680785	0.000146063578568409	0.837927584015136	0.00063073135611506	0.0260784935287646
6_40997035_42005196	ENSG00000001167.10	NFYA	Adipose_Subcutaneous	COVID19_HGI_B1_ALL_eur_leave_ukbb_23andme_20210107	6_41121097_G_A	2.46525e-14	0.1619	2991	9.40635905152248e-06	0.873403852037611	1.08208706323408e-06	0.100448340009289	0.0261373195069864	0.0555664947820915
6_40997035_42005196	ENSG00000001167.10	NFYA	Brain_Frontal_Cortex_BA9	COVID19_HGI_C2_ALL_eur_leave_ukbb_23andme_20210107	6_41328204_A_G	0.376115	0.0009352	3082	0.728449059540822	0.248293437487798	0.0161056513564118	0.00548798222993757	0.00166386938503125	0.0489922717551464
6_40997035_42005196	ENSG00000001167.10	NFYA	Muscle_Skeletal	COVID19_HGI_B2_ALL_eur_leave_23andme_20210107	6_41113528_T_G	5.14288e-11	0.08128	2953	0.000127365526195697	0.940772940854089	7.22301267597001e-06	0.0533463270584091	0.00574614354863055	0.0360652877875726
6_40997035_42005196	ENSG00000001167.10	NFYA	Pituitary	COVID19_HGI_B2_ALL_leave_UKBB_23andme_20210107	6_41497035_C_A	0.845532	9.886e-08	2434	0.0888206304512236	0.066124091148854	0.461501024968447	0.34353258849641	0.0400216649350651	0.413931766056163
6_40997035_42005196	ENSG00000001167.10	NFYA	Heart_Left_Ventricle	COVID19_HGI_A2_ALL_leave_UKBB_23andme_20210107	6_41497035_C_A	0.323023	1.435e-05	2658	0.650869195936194	0.278892886413133	0.0461628385091722	0.0197761536711962	0.00429892547030458	0.365496120677598
6_40997035_42005196	ENSG00000001167.10	NFYA	Brain_Frontal_Cortex_BA9	COVID19_HGI_A2_ALL_leave_UKBB_23andme_20210107	6_41497035_C_A	0.886834	1.435e-05	2646	0.715866023476186	0.213611215640771	0.0507279755918075	0.0151323383014776	0.00466244698975841	0.359180956773056
6_40997035_42005196	ENSG00000001167.10	NFYA	Breast_Mammary_Tissue	COVID19_HGI_A2_ALL_leave_23andme_20210107	6_41100861_C_G	9.42342e-13	0.9349	2657	0.000150378691257852	0.951224229086161	7.39440553589815e-06	0.0467716535885149	0.00184634422853039	0.0272357158814865
6_40997035_42005196	ENSG00000001167.10	NFYA	Artery_Coronary	COVID19_HGI_B1_ALL_eur_leave_ukbb_23andme_20210107	6_41044957_A_T	7.85805e-05	0.01835	2988	0.35696340174364	0.517607606698545	0.0410209771294133	0.0594566921534337	0.024951322274968	0.0182859571647824
6_40997035_42005196	ENSG00000001167.10	NFYA	Artery_Coronary	COVID19_HGI_B2_ALL_eur_leave_ukbb_23andme_20210107	6_41501834_G_A	0.828012	4.338e-05	2950	0.367848339038548	0.569751415591909	0.022167418605102	0.0343286755924427	0.00590415117199845	0.0641473688512418
6_40997035_42005196	ENSG00000001167.10	NFYA	Colon_Sigmoid	COVID19_HGI_B1_ALL_eur_leave_23andme_20210107	6_41068600_A_G	8.51761e-15	0.515	2989	5.1134648071003e-05	0.913915028507277	3.97715783481988e-06	0.0710676491519266	0.0149622105348908	0.0506778075602045
6_40997035_42005196	ENSG00000001167.10	NFYA	Esophagus_Mucosa	COVID19_HGI_B1_ALL_leave_UKBB_23andme_20210107	6_41076198_A_G	1.09095e-11	0.07728	2639	0.000131725693020825	0.851337102446213	1.7040968523502e-05	0.110096579144621	0.038417551747622	0.0260974808870211
6_40997035_42005196	ENSG00000001167.10	NFYA	Heart_Left_Ventricle	COVID19_HGI_B2_ALL_leave_23andme_20210107	6_41502683_A_C	0.732179	3.436e-08	2818	0.0449540110198396	0.020089336361989	0.611914703030462	0.273406726403819	0.0496352231838896	0.604773101768015
6_40997035_42005196	ENSG00000001167.10	NFYA	Adrenal_Gland	COVID19_HGI_B1_ALL_leave_23andme_20210107	6_41371939_T_C	0.532716	0.000443	2885	0.637871906508707	0.249394593661068	0.0751423954397824	0.0293708870708425	0.00822021731959943	0.0575085674523445
6_40997035_42005196	ENSG00000001167.10	NFYA	Brain_Amygdala	COVID19_HGI_C2_ALL_eur_leave_ukbb_23andme_20210107	6_41328204_A_G	0.690776	0.0009352	3075	0.756461645596612	0.220433142038615	0.0166274772374949	0.00484361755244979	0.00163411757482852	0.0511407594066627
6_40997035_42005196	ENSG00000001167.10	NFYA	Adrenal_Gland	COVID19_HGI_B2_ALL_eur_leave_23andme_20210107	6_41501834_G_A	0.910977	4.511e-05	2952	0.673349644276207	0.269362443166672	0.0381836779899765	0.0152709186348545	0.00383331593228952	0.160344896281007
6_40997035_42005196	ENSG00000001167.10	NFYA	Whole_Blood	COVID19_HGI_B2_ALL_leave_23andme_20210107	6_41502683_A_C	0.10206	3.436e-08	2818	0.0494200444328419	0.0133174891972553	0.672706419890508	0.181194510279363	0.0833615362000322	0.633246008279554
6_40997035_42005196	ENSG00000001167.10	NFYA	Prostate	COVID19_HGI_A2_ALL_leave_23andme_20210107	6_41497035_C_A	0.978161	1.522e-05	2657	0.660489350269924	0.289799721179573	0.0324775143817638	0.0142470156773851	0.00298639849135407	0.340314517398261
6_40997035_42005196	ENSG00000001167.10	NFYA	Liver	COVID19_HGI_C2_ALL_eur_leave_23andme_20210107	6_41486990_G_A	0.0211817	0.0009087	3103	0.732674842217568	0.244571032973358	0.0158187047411698	0.00527871698511273	0.0016567030827919	0.030120887187815
6_40997035_42005196	ENSG00000001167.10	NFYA	Muscle_Skeletal	COVID19_HGI_B2_ALL_leave_UKBB_23andme_20210107	6_41094335_T_G	6.62205e-11	0.1702	2437	2.41942898074182e-05	0.16127842817418	0.000125710864547471	0.837984358727424	0.000587307944041139	0.0382714929124099
6_40997035_42005196	ENSG00000001167.10	NFYA	Vagina	COVID19_HGI_B2_ALL_eur_leave_23andme_20210107	6_41501834_G_A	0.95828	4.511e-05	2946	0.663521601254728	0.278972138730516	0.0376032968670024	0.0158058963538708	0.00409706679388237	0.159767206351388
6_40997035_42005196	ENSG00000001167.10	NFYA	Brain_Nucleus_accumbens_basal_ganglia	COVID19_HGI_B1_ALL_leave_UKBB_23andme_20210107	6_41355747_G_C	0.127468	0.000388	2639	0.607912933043867	0.261671424050549	0.0786439222255038	0.0338337305681276	0.0179379901119529	0.0281880146755569
6_40997035_42005196	ENSG00000001167.10	NFYA	Stomach	COVID19_HGI_C2_ALL_leave_23andme_20210107	6_41502683_A_C	0.908899	1.44e-06	2981	0.52292277144637	0.242683242005061	0.151067305150301	0.070095598321004	0.0132310830772641	0.625980211523222
6_40997035_42005196	ENSG00000001167.10	NFYA	Brain_Cortex	COVID19_HGI_B1_ALL_leave_23andme_20210107	6_41371939_T_C	0.176123	0.000443	2886	0.503888752179298	0.381096515605933	0.0593694237997744	0.0448909833020354	0.0107543251129592	0.0366201224747187
6_40997035_42005196	ENSG00000001167.10	NFYA	Muscle_Skeletal	COVID19_HGI_B1_ALL_leave_UKBB_23andme_20210107	6_41113528_T_G	5.14288e-11	0.07785	2639	0.000125173014750301	0.852815178895531	1.61932676567092e-05	0.110289457135824	0.0367539976862376	0.043930291029565
6_40997035_42005196	ENSG00000001167.10	NFYA	Brain_Spinal_cord_cervical_c-1	COVID19_HGI_C2_ALL_eur_leave_ukbb_23andme_20210107	6_41328204_A_G	0.623649	0.0009352	3079	0.723860116669408	0.253095535956515	0.0158666692735406	0.00554610212443658	0.00163157597609934	0.0492034231909462
6_40997035_42005196	ENSG00000001167.10	NFYA	Brain_Anterior_cingulate_cortex_BA24	COVID19_HGI_C2_ALL_eur_leave_ukbb_23andme_20210107	6_41328204_A_G	0.278998	0.0009352	3091	0.742497330688807	0.234281751680752	0.0164016950131667	0.00517361587824625	0.00164560673902757	0.0517411404128439
6_40997035_42005196	ENSG00000001167.10	NFYA	Artery_Coronary	COVID19_HGI_C2_ALL_leave_UKBB_23andme_20210107	6_41502683_A_C	0.828012	6.398e-06	2889	0.354664979506674	0.547147991971178	0.0367269614614916	0.0566545332111528	0.00480553384950383	0.327044613907943
6_40997035_42005196	ENSG00000001167.10	NFYA	Brain_Cerebellum	COVID19_HGI_B2_ALL_leave_UKBB_23andme_20210107	6_41497035_C_A	0.229086	9.886e-08	2437	0.0562608994969565	0.100247335016785	0.292325435971766	0.520843786755383	0.0303225427591097	0.465731980750839
6_40997035_42005196	ENSG00000001167.10	NFYA	Brain_Cortex	COVID19_HGI_C2_ALL_eur_leave_ukbb_23andme_20210107	6_41328204_A_G	0.628803	0.0009352	3101	0.548184182366914	0.428330148556134	0.0121526185500779	0.00949375192116581	0.00183929860570863	0.0313192251391653
6_40997035_42005196	ENSG00000001167.10	NFYA	Vagina	COVID19_HGI_B2_ALL_leave_UKBB_23andme_20210107	6_41497035_C_A	0.831317	9.886e-08	2434	0.112509023008016	0.040324601142678	0.584582550800453	0.209468375055867	0.0531154499929868	0.421810148750206
6_40997035_42005196	ENSG00000001167.10	NFYA	Brain_Hippocampus	COVID19_HGI_C2_ALL_eur_leave_ukbb_23andme_20210107	6_41328204_A_G	0.075116	0.0009352	3099	0.723922972396332	0.252686162865565	0.0160443658620635	0.00559855678629301	0.00174794208974677	0.0529110064026506
6_40997035_42005196	ENSG00000001167.10	NFYA	Vagina	COVID19_HGI_B1_ALL_leave_UKBB_23andme_20210107	6_41355747_G_C	0.916207	0.000388	2635	0.634896220212313	0.241066261563351	0.0820849721663316	0.0311563721611927	0.0107961738968123	0.0464965506779699
6_40997035_42005196	ENSG00000001167.10	NFYA	Brain_Cerebellum	COVID19_HGI_C2_ALL_eur_leave_ukbb_23andme_20210107	6_41328204_A_G	0.678635	0.0009352	3104	0.326610865068839	0.649671815894248	0.00724587821066659	0.0144109408981735	0.00206049992807265	0.0167413951125062
6_40997035_42005196	ENSG00000001167.10	NFYA	Colon_Transverse	COVID19_HGI_C2_ALL_leave_23andme_20210107	6_41059169_G_A	3.03951e-11	0.02765	2981	0.000132611027797599	0.77365754150065	3.83100367711746e-05	0.223499470669232	0.00267206676554918	0.057765426801701
6_40997035_42005196	ENSG00000001167.10	NFYA	Prostate	COVID19_HGI_A2_ALL_eur_leave_ukbb_23andme_20210107	6_41327913_A_G	0.845601	0.001777	3191	0.633651806677871	0.314870196981872	0.0320717029171041	0.0159333922803786	0.00347290114277514	0.0209432169435352
6_40997035_42005196	ENSG00000001167.10	NFYA	Brain_Spinal_cord_cervical_c-1	COVID19_HGI_A2_ALL_leave_UKBB_23andme_20210107	6_41497035_C_A	0.542237	1.435e-05	2652	0.711509099957841	0.21780604894412	0.0504098010219509	0.0154265206397014	0.00484852943638644	0.372635007028385
6_40997035_42005196	ENSG00000001167.10	NFYA	Nerve_Tibial	COVID19_HGI_B1_ALL_eur_leave_23andme_20210107	6_41111281_A_G	7.85168e-37	0.3092	2990	3.91155410929908e-20	0.9135184205079	3.04296711150477e-21	0.0710511183244114	0.0154304611676914	0.0511145874371189
6_40997035_42005196	ENSG00000001167.10	NFYA	Ovary	COVID19_HGI_C2_ALL_eur_leave_23andme_20210107	6_41334319_G_C	0.00145149	0.001233	3100	0.577560813967169	0.399135949306023	0.0124620885768167	0.0086099658957945	0.0022311822541971	0.0483258037026081
6_40997035_42005196	ENSG00000001167.10	NFYA	Esophagus_Gastroesophageal_Junction	COVID19_HGI_C2_ALL_leave_23andme_20210107	6_41068601_A_C	1.06942e-12	0.2974	2981	0.00112594326602866	0.773001308597443	0.00032527406385576	0.223310326281946	0.00223714779072605	0.0451895327761061
6_40997035_42005196	ENSG00000001167.10	NFYA	Brain_Nucleus_accumbens_basal_ganglia	COVID19_HGI_B1_ALL_leave_23andme_20210107	6_41371939_T_C	0.127468	0.000443	2885	0.604271485460406	0.280680667253835	0.0711880744004797	0.033055651443673	0.0108041214416057	0.04396845327223
6_40997035_42005196	ENSG00000001167.10	NFYA	Esophagus_Muscularis	COVID19_HGI_B1_ALL_leave_UKBB_23andme_20210107	6_41076392_A_G	3.77066e-12	0.07206	2639	0.0001697557220332	0.852111032799209	2.19608024031788e-05	0.110197618175264	0.0374996325010903	0.0495450540119743
6_40997035_42005196	ENSG00000001167.10	NFYA	Heart_Atrial_Appendage	COVID19_HGI_B2_ALL_leave_UKBB_23andme_20210107	6_41502683_A_C	0.633235	1.675e-07	2437	0.102243224099806	0.0525330941040054	0.53124452910234	0.272915105765642	0.0410640469282071	0.412284390199775
6_40997035_42005196	ENSG00000001167.10	NFYA	Skin_Sun_Exposed_Lower_leg	COVID19_HGI_B1_ALL_leave_23andme_20210107	6_41113528_T_G	1.27414e-10	0.1878	2886	0.00053052579980267	0.879905683398589	6.25078668832668e-05	0.103656827728062	0.0158444552066625	0.0446434631607491
6_40997035_42005196	ENSG00000001167.10	NFYA	Artery_Tibial	COVID19_HGI_A2_ALL_eur_leave_23andme_20210107	6_41058913_A_T	2.61613e-10	0.7269	3188	0.000288722409142363	0.972536025385143	7.52977328413167e-06	0.0253615724792056	0.00180614995322584	0.0369117697485813
6_40997035_42005196	ENSG00000001167.10	NFYA	Nerve_Tibial	COVID19_HGI_B1_ALL_leave_23andme_20210107	6_41111281_A_G	7.85168e-37	0.1942	2886	3.48169325211294e-20	0.879614518993218	4.10221743056405e-21	0.103621602591732	0.016763878415048	0.0542108384961764
6_40997035_42005196	ENSG00000001167.10	NFYA	Brain_Cerebellum	COVID19_HGI_B2_ALL_leave_23andme_20210107	6_41502683_A_C	0.895876	3.436e-08	2818	0.0225643108416707	0.0439336521801392	0.307145753060263	0.597997203421344	0.0283590804965836	0.593377422240477
6_40997035_42005196	ENSG00000001167.10	NFYA	Nerve_Tibial	COVID19_HGI_B2_ALL_eur_leave_23andme_20210107	6_41111281_A_G	7.85168e-37	0.07638	2953	3.72299735619583e-20	0.941125663545176	2.1113450318642e-21	0.0533665686528044	0.00550776780201817	0.0544716098428345
6_40997035_42005196	ENSG00000001167.10	NFYA	Adipose_Visceral_Omentum	COVID19_HGI_A2_ALL_leave_UKBB_23andme_20210107	6_41053945_CA_C	8.53067e-10	0.7032	2658	0.00103773461941839	0.930501063625333	7.36012334746977e-05	0.0659933089940832	0.00239429152769072	0.0256917364595507
6_40997035_42005196	ENSG00000001167.10	NFYA	Pancreas	COVID19_HGI_B1_ALL_eur_leave_23andme_20210107	6_41059873_C_T	1.34394e-16	0.539	2990	7.27267707098794e-07	0.918370966816983	5.65773002781672e-08	0.0714338549552428	0.0101943943827662	0.0675250353619246
6_40997035_42005196	ENSG00000001167.10	NFYA	Thyroid	COVID19_HGI_B2_ALL_leave_UKBB_23andme_20210107	6_41076267_G_C	3.56822e-49	0.1426	2437	5.1369540912268e-30	0.16130472383925	2.66910475607676e-29	0.838121001139273	0.000574275021473177	0.0575703952427886
6_40997035_42005196	ENSG00000001167.10	NFYA	Small_Intestine_Terminal_Ileum	COVID19_HGI_A2_ALL_leave_23andme_20210107	6_41497035_C_A	0.0190345	1.522e-05	2657	0.654795453806876	0.293045322724959	0.0321975346906585	0.0144040368091974	0.00555765196830933	0.616790586685474
6_40997035_42005196	ENSG00000001167.10	NFYA	Thyroid	COVID19_HGI_A2_ALL_leave_23andme_20210107	6_41080888_G_GC	5.30725e-50	0.7864	2657	2.55384478897499e-29	0.951373301923575	1.25577393229476e-30	0.046778982411304	0.00184771566512503	0.0652183862509777
6_40997035_42005196	ENSG00000001167.10	NFYA	Adipose_Subcutaneous	COVID19_HGI_A2_ALL_leave_23andme_20210107	6_41121097_G_A	2.46525e-14	0.7129	2657	9.71168790911202e-06	0.951367068554053	4.77542118749512e-07	0.0467786795577054	0.00184406265821356	0.0521272980029601
6_40997035_42005196	ENSG00000001167.10	NFYA	Skin_Not_Sun_Exposed_Suprapubic	COVID19_HGI_A2_ALL_eur_leave_23andme_20210107	6_41074571_G_A	2.66738e-16	0.8467	3188	7.88567521109949e-07	0.972781816762614	2.05655483092754e-08	0.0253679393423069	0.0018494347620097	0.0629200718938917
6_40997035_42005196	ENSG00000001167.10	NFYA	Uterus	COVID19_HGI_A2_ALL_eur_leave_ukbb_23andme_20210107	6_41327913_A_G	0.208895	0.001777	3181	0.72109132275171	0.227347830700775	0.0364536273355469	0.0114895911159575	0.00361762809601033	0.0239966119964216
6_40997035_42005196	ENSG00000001167.10	NFYA	Whole_Blood	COVID19_HGI_C2_ALL_eur_leave_23andme_20210107	6_41847534_T_C	0.00811076	0.0007266	3105	0.751797931695162	0.225103884170955	0.0162364729272931	0.00485953437052998	0.00200217683606014	0.0781062863602211
6_40997035_42005196	ENSG00000001167.10	NFYA	Prostate	COVID19_HGI_B1_ALL_eur_leave_23andme_20210107	6_41513934_G_C	0.804263	0.003388	2990	0.630368429855366	0.291561313325308	0.0490390864240024	0.0226754598196468	0.00635571057567686	0.00666338168227903
6_40997035_42005196	ENSG00000001167.10	NFYA	Vagina	COVID19_HGI_B2_ALL_leave_23andme_20210107	6_41502683_A_C	0.459432	3.436e-08	2815	0.0457285224429865	0.0185378706456568	0.622456710145983	0.252276520250658	0.0610003765147153	0.591282782786942
6_40997035_42005196	ENSG00000001167.10	NFYA	Brain_Caudate_basal_ganglia	COVID19_HGI_B1_ALL_leave_UKBB_23andme_20210107	6_41355747_G_C	0.0311601	0.000388	2638	0.689467937025553	0.187886320260562	0.0891787290532406	0.0242928453274713	0.00917416833317339	0.0642805890647769
6_40997035_42005196	ENSG00000001167.10	NFYA	Brain_Anterior_cingulate_cortex_BA24	COVID19_HGI_A2_ALL_eur_leave_23andme_20210107	6_41327913_A_G	0.278998	0.005454	3173	0.734871684951147	0.238013842565742	0.0190405467455939	0.00616503669925544	0.00190888903826148	0.0118263916840173
6_40997035_42005196	ENSG00000001167.10	NFYA	Ovary	COVID19_HGI_B2_ALL_eur_leave_ukbb_23andme_20210107	6_41501834_G_A	0.622208	4.338e-05	2949	0.56006748336781	0.37851622292689	0.0337449237516304	0.0228013121626374	0.00487005779103166	0.127063856292199
6_40997035_42005196	ENSG00000001167.10	NFYA	Skin_Sun_Exposed_Lower_leg	COVID19_HGI_C2_ALL_eur_leave_ukbb_23andme_20210107	6_41068601_A_C	1.2901e-10	0.2266	3106	0.000585843383243136	0.975174112298198	1.30078148937835e-05	0.021649769938866	0.00257726656479912	0.0525831395964606
6_40997035_42005196	ENSG00000001167.10	NFYA	Brain_Hypothalamus	COVID19_HGI_A2_ALL_leave_UKBB_23andme_20210107	6_41497035_C_A	0.0976411	1.435e-05	2654	0.719640904750277	0.208786620938477	0.051022335347346	0.0147971590269323	0.00575297993696832	0.459539272919409
6_40997035_42005196	ENSG00000001167.10	NFYA	Brain_Anterior_cingulate_cortex_BA24	COVID19_HGI_C2_ALL_leave_UKBB_23andme_20210107	6_41502683_A_C	0.374668	6.398e-06	2880	0.695428815267708	0.204404835808577	0.071911364098993	0.0211295174912518	0.00712546733347023	0.475283723284205
6_40997035_42005196	ENSG00000001167.10	NFYA	Spleen	COVID19_HGI_B2_ALL_eur_leave_ukbb_23andme_20210107	6_41089783_T_C	1.86929e-09	0.1139	2953	0.0839049028868036	0.854855144447629	0.00505753736443491	0.0515234602068586	0.00465895509427383	0.0704000672189848
6_40997035_42005196	ENSG00000001167.10	NFYA	Pituitary	COVID19_HGI_C2_ALL_eur_leave_23andme_20210107	6_41113528_T_G	1.24889e-06	0.1055	3102	0.525085891221745	0.451571175733582	0.0113277410480109	0.00973952358571455	0.00227566841094792	0.0115669584505129
6_40997035_42005196	ENSG00000001167.10	NFYA	Pancreas	COVID19_HGI_B2_ALL_leave_UKBB_23andme_20210107	6_41082590_T_A	1.27172e-16	0.09983	2437	1.28030545385503e-07	0.161307317901384	6.65232609719379e-07	0.838134496483018	0.000557392352443187	0.101625355347492
6_40997035_42005196	ENSG00000001167.10	NFYA	Muscle_Skeletal	COVID19_HGI_A2_ALL_eur_leave_23andme_20210107	6_41113528_T_G	5.14288e-11	0.8827	3188	0.000131605387074619	0.972646666493372	3.43221965550189e-06	0.0253644102225246	0.00185388567737411	0.0342580709010985
6_40997035_42005196	ENSG00000001167.10	NFYA	Adrenal_Gland	COVID19_HGI_B2_ALL_leave_UKBB_23andme_20210107	6_41497035_C_A	0.750161	9.886e-08	2437	0.114515533145256	0.0390369248078145	0.595010094960126	0.202782906374142	0.0486545407126614	0.413850985731168
6_40997035_42005196	ENSG00000001167.10	NFYA	Ovary	COVID19_HGI_A2_ALL_leave_23andme_20210107	6_41497035_C_A	0.870015	1.522e-05	2657	0.577496169347715	0.372826617570497	0.0283965822276151	0.018329641093824	0.00295098976034911	0.322309844263012
6_40997035_42005196	ENSG00000001167.10	NFYA	Liver	COVID19_HGI_A2_ALL_eur_leave_23andme_20210107	6_41147412_C_T	0.265479	0.0021	3186	0.724508925215635	0.248211832996147	0.0188863716443309	0.00646841809492602	0.00192445204896115	0.0119800803277096
6_40997035_42005196	ENSG00000001167.10	NFYA	Esophagus_Mucosa	COVID19_HGI_B1_ALL_leave_23andme_20210107	6_41079779_C_T	9.81072e-12	0.1618	2886	0.000126599347915923	0.879848065350168	1.49162494830229e-05	0.103649522585287	0.0163608964671457	0.0266962271604325
6_40997035_42005196	ENSG00000001167.10	NFYA	Breast_Mammary_Tissue	COVID19_HGI_B1_ALL_eur_leave_ukbb_23andme_20210107	6_41100861_C_G	9.42342e-13	0.1448	2991	0.000148533981891652	0.873138320046062	1.70870258487089e-05	0.10041765270043	0.026278406245767	0.0339829618921842
6_40997035_42005196	ENSG00000001167.10	NFYA	Adipose_Visceral_Omentum	COVID19_HGI_C2_ALL_eur_leave_ukbb_23andme_20210107	6_41059873_C_T	8.53067e-10	0.1994	3106	0.00108699943087361	0.974723202670594	2.41352685562105e-05	0.0216398095486192	0.00252585308135662	0.0284506735014423
6_40997035_42005196	ENSG00000001167.10	NFYA	Adipose_Visceral_Omentum	COVID19_HGI_B2_ALL_leave_UKBB_23andme_20210107	6_41502683_A_C	0.41706	1.675e-07	2437	0.000199360205522182	0.161083481001924	0.00103585366597001	0.836971312010987	0.000709993115596403	0.0477578388483227
6_40997035_42005196	ENSG00000001167.10	NFYA	Adipose_Visceral_Omentum	COVID19_HGI_B2_ALL_eur_leave_23andme_20210107	6_41076267_G_C	1.79584e-10	0.05878	2953	0.00104881064653565	0.940463515643927	5.94789879247185e-05	0.0533294266540315	0.00509876806758091	0.024232057674378
6_40997035_42005196	ENSG00000001167.10	NFYA	Testis	COVID19_HGI_A2_ALL_eur_leave_ukbb_23andme_20210107	6_41017821_C_T	1.26975e-20	0.5696	3194	3.17519175069608e-11	0.949968185115194	1.61255269362494e-12	0.048243290073378	0.00178852477806451	0.0929049342856008
6_40997035_42005196	ENSG00000001167.10	NFYA	Vagina	COVID19_HGI_C2_ALL_leave_UKBB_23andme_20210107	6_41502683_A_C	0.459432	6.398e-06	2889	0.636492475650925	0.263561000953519	0.0659105877242393	0.0272857334304524	0.00675020224086408	0.449710724650012
6_40997035_42005196	ENSG00000001167.10	NFYA	Breast_Mammary_Tissue	COVID19_HGI_A2_ALL_eur_leave_23andme_20210107	6_41100861_C_G	9.42342e-13	0.7729	3188	0.000153307660740986	0.972625112861654	3.99820689890062e-06	0.0253638482644792	0.00185373300622681	0.0288283183157208
6_40997035_42005196	ENSG00000001167.10	NFYA	Prostate	COVID19_HGI_B2_ALL_leave_UKBB_23andme_20210107	6_41497035_C_A	0.978161	9.886e-08	2437	0.109742488879318	0.0442236974952379	0.570209882762517	0.229735371854333	0.0460885590085945	0.426869496534217
6_40997035_42005196	ENSG00000001167.10	NFYA	Brain_Nucleus_accumbens_basal_ganglia	COVID19_HGI_B1_ALL_eur_leave_23andme_20210107	6_41513934_G_C	0.186474	0.003388	2985	0.628189750984447	0.292986674058422	0.0487930204684943	0.0227497042198085	0.0072808502688283	0.00736417819538303
6_40997035_42005196	ENSG00000001167.10	NFYA	Nerve_Tibial	COVID19_HGI_C2_ALL_eur_leave_ukbb_23andme_20210107	6_41111281_A_G	7.85168e-37	0.1836	3106	3.85999107435991e-20	0.975755906753415	8.57055841596701e-22	0.021662683710129	0.00258140953645809	0.0597917521482919
6_40997035_42005196	ENSG00000001167.10	NFYA	Small_Intestine_Terminal_Ileum	COVID19_HGI_B1_ALL_leave_UKBB_23andme_20210107	6_41497035_C_A	0.0190345	0.0003861	2636	0.609453499008174	0.263408926564341	0.0787978802484779	0.034042550648098	0.0142971435309098	0.057922536322507
6_40997035_42005196	ENSG00000001167.10	NFYA	Brain_Cortex	COVID19_HGI_B2_ALL_eur_leave_ukbb_23andme_20210107	6_41501834_G_A	0.288226	4.338e-05	2950	0.531214410096993	0.407283975851623	0.0318571947493776	0.0244197997969767	0.00522461950502955	0.116824532222611
6_40997035_42005196	ENSG00000001167.10	NFYA	Pituitary	COVID19_HGI_C2_ALL_eur_leave_ukbb_23andme_20210107	6_41328204_A_G	0.229928	0.0009352	3103	0.524967477218912	0.451504902922791	0.0115969989527138	0.00997218684838908	0.00195843405719435	0.0313792472237031
6_40997035_42005196	ENSG00000001167.10	NFYA	Adipose_Visceral_Omentum	COVID19_HGI_B2_ALL_leave_23andme_20210107	6_41502683_A_C	0.41706	3.436e-08	2818	7.65261450461837e-05	0.0683399848641046	0.00104167508655313	0.930244648603147	0.000297165301149662	0.187245543520933
6_40997035_42005196	ENSG00000001167.10	NFYA	Breast_Mammary_Tissue	COVID19_HGI_C2_ALL_eur_leave_ukbb_23andme_20210107	6_41113377_G_A	1.14489e-12	0.1885	3106	0.000154221196735245	0.9755386885137	3.42426122272559e-06	0.0216577962293552	0.00264586979898631	0.0322967942247975
6_40997035_42005196	ENSG00000001167.10	NFYA	Brain_Caudate_basal_ganglia	COVID19_HGI_C2_ALL_eur_leave_ukbb_23andme_20210107	6_41328204_A_G	0.0783819	0.0009352	3099	0.74037008295068	0.236270644574413	0.0164096670294798	0.00523502133430248	0.00171458411112474	0.0579246915844739
6_40997035_42005196	ENSG00000001167.10	NFYA	Esophagus_Mucosa	COVID19_HGI_A2_ALL_leave_UKBB_23andme_20210107	6_41097482_A_T	1.18631e-11	0.396	2658	0.00013309916820091	0.931354929615186	9.44004639599828e-06	0.0660538149370278	0.00244871623318905	0.0259454407670427
6_40997035_42005196	ENSG00000001167.10	NFYA	Spleen	COVID19_HGI_B1_ALL_eur_leave_ukbb_23andme_20210107	6_41059873_C_T	3.05119e-09	0.109	2990	0.0860051459047666	0.787228242839633	0.00989250192429389	0.0905223802709158	0.0263517290603906	0.0848198316298989
6_40997035_42005196	ENSG00000001167.10	NFYA	Cells_EBV-transformed_lymphocytes	COVID19_HGI_B1_ALL_leave_23andme_20210107	6_41371939_T_C	0.50974	0.000443	2879	0.681458397934274	0.206204455976958	0.0802138327133114	0.0242642752353749	0.00785903814008139	0.0644090736334504
6_40997035_42005196	ENSG00000001167.10	NFYA	Artery_Tibial	COVID19_HGI_B1_ALL_leave_23andme_20210107	6_41059873_C_T	2.61613e-10	0.4808	2886	0.000269535803179203	0.882310488592817	3.17573775142824e-05	0.103942566650151	0.0134456515763393	0.0273542168379513
6_40997035_42005196	ENSG00000001167.10	NFYA	Minor_Salivary_Gland	COVID19_HGI_B2_ALL_eur_leave_ukbb_23andme_20210107	6_41501834_G_A	0.666089	4.338e-05	2946	0.689092656021268	0.249996558141701	0.041516091679012	0.0150573236943554	0.00433737046366442	0.167357983965249
6_40997035_42005196	ENSG00000001167.10	NFYA	Brain_Amygdala	COVID19_HGI_B1_ALL_leave_UKBB_23andme_20210107	6_41497035_C_A	0.317007	0.0003861	2622	0.712814305679787	0.176868271127216	0.0823084884166123	0.02041534114455	0.00759359363183508	0.0495079336110768
6_40997035_42005196	ENSG00000001167.10	NFYA	Adipose_Visceral_Omentum	COVID19_HGI_C2_ALL_leave_23andme_20210107	6_41059873_C_T	8.53067e-10	0.01907	2981	0.000860498817130518	0.771606742912675	0.000248589743050157	0.222905308100056	0.00437886042708869	0.0759932444058412
6_40997035_42005196	ENSG00000001167.10	NFYA	Heart_Atrial_Appendage	COVID19_HGI_B1_ALL_eur_leave_23andme_20210107	6_41490052_G_A	0.0216147	0.005275	2990	0.584564775388998	0.336282262142274	0.0454758220479188	0.0261533277385888	0.00752381268222036	0.00975063284808378
6_40997035_42005196	ENSG00000001167.10	NFYA	Skin_Not_Sun_Exposed_Suprapubic	COVID19_HGI_B1_ALL_leave_23andme_20210107	6_41074571_G_A	2.66738e-16	0.1582	2886	7.25822167352485e-07	0.880402827301001	8.55181697754728e-08	0.103715365916682	0.0158809954419798	0.0894333230847817
6_40997035_42005196	ENSG00000001167.10	NFYA	Skin_Not_Sun_Exposed_Suprapubic	COVID19_HGI_B1_ALL_eur_leave_23andme_20210107	6_41074571_G_A	2.66738e-16	0.2687	2990	8.21937764356105e-07	0.91328723670155	6.3942093468511e-08	0.071032885005028	0.0156789924135638	0.0747890245591565
6_40997035_42005196	ENSG00000001167.10	NFYA	Ovary	COVID19_HGI_C2_ALL_eur_leave_ukbb_23andme_20210107	6_41328204_A_G	0.241918	0.0009352	3101	0.577384248316817	0.39906814831355	0.0128075892590852	0.00885027577342298	0.00188973833712488	0.0353075590299544
6_40997035_42005196	ENSG00000001167.10	NFYA	Thyroid	COVID19_HGI_B1_ALL_eur_leave_23andme_20210107	6_41074571_G_A	2.12414e-49	0.2687	2990	2.79140372530731e-29	0.913257164244114	2.17155368267784e-30	0.0710305122073698	0.0157123235485105	0.0536292890023893
6_40997035_42005196	ENSG00000001167.10	NFYA	Prostate	COVID19_HGI_A2_ALL_eur_leave_23andme_20210107	6_41147412_C_T	0.420641	0.0021	3185	0.65130374048473	0.321512387015479	0.0169350502905875	0.00835800043126736	0.001890821777936	0.0104293372490988
6_40997035_42005196	ENSG00000001167.10	NFYA	Thyroid	COVID19_HGI_B1_ALL_leave_23andme_20210107	6_41074571_G_A	2.12414e-49	0.1582	2886	2.36236849935672e-29	0.880043368613247	2.78340121709326e-30	0.103672610576284	0.0162840208104665	0.0600669486329759
6_40997035_42005196	ENSG00000001167.10	NFYA	Small_Intestine_Terminal_Ileum	COVID19_HGI_B2_ALL_eur_leave_23andme_20210107	6_41501834_G_A	0.31171	4.511e-05	2949	0.637660375135256	0.304539507074103	0.0361492970477755	0.0172601117334856	0.00439070900938024	0.148412349637908
6_40997035_42005196	ENSG00000001167.10	NFYA	Brain_Frontal_Cortex_BA9	COVID19_HGI_A2_ALL_eur_leave_ukbb_23andme_20210107	6_41327913_A_G	0.376115	0.001777	3168	0.702851841092141	0.245713621096519	0.0354745827567104	0.0123981816331192	0.00356177342151077	0.022791765550073
6_40997035_42005196	ENSG00000001167.10	NFYA	Whole_Blood	COVID19_HGI_B1_ALL_eur_leave_23andme_20210107	6_41490052_G_A	0.129574	0.005275	2990	0.717009545664535	0.20604684742757	0.0557792735349157	0.0160241351903584	0.00514019818262111	0.0104279219702886
6_40997035_42005196	ENSG00000001167.10	NFYA	Liver	COVID19_HGI_B1_ALL_leave_UKBB_23andme_20210107	6_41355747_G_C	0.645905	0.000388	2638	0.683294833674251	0.194319368900405	0.0883377523075216	0.0251130700987986	0.00893497501902349	0.0607766074120325
6_40997035_42005196	ENSG00000001167.10	NFYA	Brain_Cerebellar_Hemisphere	COVID19_HGI_A2_ALL_eur_leave_ukbb_23andme_20210107	6_41327913_A_G	0.241349	0.001777	3188	0.537946785588105	0.410673364780935	0.0272516246852707	0.0208008054521478	0.00332741949354107	0.0192852276546396
6_40997035_42005196	ENSG00000001167.10	NFYA	Cells_EBV-transformed_lymphocytes	COVID19_HGI_C2_ALL_leave_23andme_20210107	6_41502683_A_C	0.972173	1.44e-06	2973	0.582728504922736	0.181904505586113	0.168320650971797	0.0525284494384177	0.0145178890809368	0.663065092746159
6_40997035_42005196	ENSG00000001167.10	NFYA	Brain_Substantia_nigra	COVID19_HGI_C2_ALL_leave_UKBB_23andme_20210107	6_41502683_A_C	0.144249	6.398e-06	2856	0.684422193905598	0.21541081268378	0.070663283388815	0.0222328543729441	0.00727085564886282	0.486438074592653
6_40997035_42005196	ENSG00000001167.10	NFYA	Esophagus_Mucosa	COVID19_HGI_B1_ALL_eur_leave_23andme_20210107	6_41076198_A_G	1.09095e-11	0.2272	2990	0.000141198834761976	0.913546389901328	1.09844680236441e-05	0.0710534766955575	0.0152479501003278	0.0291642644501869
6_40997035_42005196	ENSG00000001167.10	NFYA	Thyroid	COVID19_HGI_A2_ALL_eur_leave_ukbb_23andme_20210107	6_41080888_G_GC	5.30725e-50	0.3828	3194	2.51526912244538e-29	0.949119782992854	1.27740442689855e-30	0.0481993107467582	0.00268090626038211	0.0863634981376615
6_40997035_42005196	ENSG00000001167.10	NFYA	Brain_Substantia_nigra	COVID19_HGI_B1_ALL_leave_23andme_20210107	6_41503561_G_A	0.142146	0.0003661	2851	0.68638364705879	0.215893491657955	0.0689052613710187	0.0216661467594999	0.00715145315273654	0.0612698656858765
6_40997035_42005196	ENSG00000001167.10	NFYA	Brain_Spinal_cord_cervical_c-1	COVID19_HGI_B2_ALL_eur_leave_23andme_20210107	6_41501834_G_A	0.274174	4.511e-05	2932	0.705519145869615	0.236814410831893	0.0399357764369933	0.013400504310628	0.0043301625508705	0.1693509058496
6_40997035_42005196	ENSG00000001167.10	NFYA	Minor_Salivary_Gland	COVID19_HGI_B2_ALL_eur_leave_23andme_20210107	6_41501834_G_A	0.666089	4.511e-05	2946	0.691605202549321	0.250908087206327	0.0391983749054965	0.0142167428734774	0.00407159246537761	0.161408709888441
6_40997035_42005196	ENSG00000001167.10	NFYA	Pituitary	COVID19_HGI_B1_ALL_leave_23andme_20210107	6_41371939_T_C	0.521527	0.000443	2880	0.482088760808508	0.403527919342482	0.0567066769593216	0.0474555761608291	0.0102210667288602	0.036204656169088
6_40997035_42005196	ENSG00000001167.10	NFYA	Skin_Not_Sun_Exposed_Suprapubic	COVID19_HGI_B1_ALL_leave_UKBB_23andme_20210107	6_41074571_G_A	2.66738e-16	0.07277	2639	7.68671158177782e-07	0.853970417236596	9.94407447099982e-08	0.1104400723043	0.0355886423472012	0.0892037834240174
6_40997035_42005196	ENSG00000001167.10	NFYA	Spleen	COVID19_HGI_B1_ALL_leave_23andme_20210107	6_41059169_G_A	1.82379e-09	0.5641	2886	0.0839550720378759	0.800653691924044	0.00989179502499326	0.0943238301758734	0.0111756108372133	0.0582962084780973
6_40997035_42005196	ENSG00000001167.10	NFYA	Brain_Cerebellar_Hemisphere	COVID19_HGI_B1_ALL_leave_23andme_20210107	6_41371939_T_C	0.130659	0.000443	2883	0.514190227042929	0.37024725002432	0.0605264999801233	0.0435711802419979	0.0114648427106303	0.0352206548274141
6_40997035_42005196	ENSG00000001167.10	NFYA	Stomach	COVID19_HGI_B1_ALL_leave_UKBB_23andme_20210107	6_41355747_G_C	0.609328	0.000388	2639	0.618832487551197	0.257157883667582	0.0800565531282744	0.0332570690029967	0.0106960066499499	0.0445901430525633
6_40997035_42005196	ENSG00000001167.10	NFYA	Adipose_Subcutaneous	COVID19_HGI_A2_ALL_eur_leave_ukbb_23andme_20210107	6_41121097_G_A	2.46525e-14	0.8859	3194	9.47795883172112e-06	0.949182920349186	4.81347560845973e-07	0.0482025936196966	0.0026045267247235	0.0467717622235913
6_40997035_42005196	ENSG00000001167.10	NFYA	Brain_Spinal_cord_cervical_c-1	COVID19_HGI_C2_ALL_eur_leave_23andme_20210107	6_41497035_C_A	0.542237	0.0006395	3078	0.7242498552396	0.253179122362264	0.0155042984654947	0.00541825551905486	0.00164846841358688	0.0172049461852146
6_40997035_42005196	ENSG00000001167.10	NFYA	Esophagus_Muscularis	COVID19_HGI_C2_ALL_eur_leave_ukbb_23andme_20210107	6_41101828_G_T	3.77066e-12	0.2006	3106	0.000180622036443827	0.975511709561097	4.01045412989574e-06	0.021657196608737	0.00264646133959179	0.0421893691002915
6_40997035_42005196	ENSG00000001167.10	NFYA	Colon_Sigmoid	COVID19_HGI_B1_ALL_eur_leave_ukbb_23andme_20210107	6_41068600_A_G	8.51761e-15	0.3589	2990	4.89162723739184e-05	0.874266635245762	5.62624487917371e-06	0.100531128180443	0.0251476940565412	0.0417281692478703
6_40997035_42005196	ENSG00000001167.10	NFYA	Brain_Substantia_nigra	COVID19_HGI_A2_ALL_eur_leave_23andme_20210107	6_41147412_C_T	0.0819948	0.0021	3142	0.724697980267963	0.248535484339306	0.018534877092097	0.006354667087398	0.00187699121323634	0.0137136918256127
6_40997035_42005196	ENSG00000001167.10	NFYA	Pituitary	COVID19_HGI_C2_ALL_leave_UKBB_23andme_20210107	6_41502683_A_C	0.465323	6.398e-06	2889	0.489911007456568	0.411373565091332	0.0507238003306654	0.0425868829558748	0.00540474416555953	0.425734729311137
6_40997035_42005196	ENSG00000001167.10	NFYA	Brain_Nucleus_accumbens_basal_ganglia	COVID19_HGI_A2_ALL_leave_23andme_20210107	6_41497035_C_A	0.61899	1.522e-05	2657	0.658393234052743	0.291727236182635	0.0323744443707765	0.0143416181780927	0.00316346721575281	0.36052292397371
6_40997035_42005196	ENSG00000001167.10	NFYA	Adipose_Subcutaneous	COVID19_HGI_B2_ALL_leave_23andme_20210107	6_41121097_G_A	2.46525e-14	0.1903	2818	7.02507136360663e-07	0.0684198475778875	9.56253815778972e-06	0.93133180019379	0.000238087183028701	0.0467956713496627
6_40997035_42005196	ENSG00000001167.10	NFYA	Lung	COVID19_HGI_B1_ALL_eur_leave_23andme_20210107	6_41097153_G_C	9.4541e-12	0.8534	2990	0.000398330624062271	0.913172189589783	3.09878619765244e-05	0.0710242397328611	0.0153742521913168	0.0486589645362666
6_40997035_42005196	ENSG00000001167.10	NFYA	Brain_Anterior_cingulate_cortex_BA24	COVID19_HGI_C2_ALL_eur_leave_23andme_20210107	6_41497035_C_A	0.796653	0.0006395	3090	0.743134248141293	0.234288662760701	0.0159732465133696	0.00503433157270833	0.00156951101192882	0.0178777059234136
6_40997035_42005196	ENSG00000001167.10	NFYA	Esophagus_Mucosa	COVID19_HGI_B1_ALL_eur_leave_ukbb_23andme_20210107	6_41077224_T_C	1.09095e-11	0.1274	2991	0.000134901316006705	0.87280190631418	1.55187536500088e-05	0.100378561691566	0.026669111924598	0.0286449491823247
6_40997035_42005196	ENSG00000001167.10	NFYA	Small_Intestine_Terminal_Ileum	COVID19_HGI_A2_ALL_eur_leave_23andme_20210107	6_41147412_C_T	0.308279	0.0021	3183	0.646662553301672	0.326059393469427	0.0168415131820221	0.008489860283854	0.00194667976302491	0.0104183733993354
6_40997035_42005196	ENSG00000001167.10	NFYA	Pancreas	COVID19_HGI_B1_ALL_leave_23andme_20210107	6_41059169_G_A	1.05118e-16	0.5641	2886	6.87347008413908e-07	0.885920256991463	8.09849310260293e-08	0.104371616818665	0.00970735785793331	0.0625073234985776
6_40997035_42005196	ENSG00000001167.10	NFYA	Cells_EBV-transformed_lymphocytes	COVID19_HGI_A2_ALL_leave_23andme_20210107	6_41497035_C_A	0.648971	1.522e-05	2654	0.740645454013832	0.209427083369841	0.0363965996085546	0.0102883668822764	0.00324249612549688	0.375641249968707
6_40997035_42005196	ENSG00000001167.10	NFYA	Cells_Transformed_fibroblasts	COVID19_HGI_B2_ALL_eur_leave_ukbb_23andme_20210107	6_41013724_T_G	8.82224e-08	0.03473	2953	0.116361896727068	0.819706252771683	0.00701394817520513	0.0494019328066347	0.00751596951940981	0.0338348751312963
6_40997035_42005196	ENSG00000001167.10	NFYA	Cells_Transformed_fibroblasts	COVID19_HGI_B1_ALL_leave_UKBB_23andme_20210107	6_41068706_G_T	2.82158e-07	0.1142	2639	0.115004936017811	0.746471434131117	0.0148778529820835	0.0965417271403322	0.0271040497286564	0.0570333933878829
6_40997035_42005196	ENSG00000001167.10	NFYA	Testis	COVID19_HGI_A2_ALL_leave_23andme_20210107	6_41017821_C_T	1.26975e-20	0.3008	2657	3.21078121009364e-11	0.951219841820051	1.57880203344532e-12	0.046771275319719	0.00200888282654471	0.0885745544924408
6_40997035_42005196	ENSG00000001167.10	NFYA	Adipose_Subcutaneous	COVID19_HGI_B1_ALL_leave_UKBB_23andme_20210107	6_41121097_G_A	2.46525e-14	0.1256	2639	9.245806282556e-06	0.854663366518135	1.19610297901812e-06	0.110530510091656	0.0347956814809477	0.0450549039764736
6_40997035_42005196	ENSG00000001167.10	NFYA	Brain_Substantia_nigra	COVID19_HGI_B1_ALL_leave_UKBB_23andme_20210107	6_41497035_C_A	0.232546	0.0003861	2608	0.689288938169756	0.199260275682827	0.0794078068802431	0.0229461845308856	0.00909679473628764	0.0423420666064334
6_40997035_42005196	ENSG00000001167.10	NFYA	Esophagus_Muscularis	COVID19_HGI_C2_ALL_eur_leave_23andme_20210107	6_41101828_G_T	3.77066e-12	0.1096	3105	0.000180542227664317	0.975080647644464	3.89914479426032e-06	0.0210549980508511	0.00367991293222636	0.0431208917496616
6_40997035_42005196	ENSG00000001167.10	NFYA	Brain_Putamen_basal_ganglia	COVID19_HGI_B2_ALL_eur_leave_23andme_20210107	6_41501834_G_A	0.350044	4.511e-05	2948	0.736596991555497	0.2060048353182	0.0417202920908656	0.0116639428959721	0.00401393813946603	0.188006627459024
6_40997035_42005196	ENSG00000001167.10	NFYA	Brain_Caudate_basal_ganglia	COVID19_HGI_B2_ALL_leave_UKBB_23andme_20210107	6_41497035_C_A	0.149086	9.886e-08	2437	0.120243359160038	0.0304200141054548	0.624771247944042	0.157992469252157	0.0665729095383082	0.509258964340229
6_40997035_42005196	ENSG00000001167.10	NFYA	Esophagus_Gastroesophageal_Junction	COVID19_HGI_A2_ALL_eur_leave_23andme_20210107	6_41068600_A_G	1.06942e-12	0.6215	3188	0.00141138021739001	0.971339929054564	3.68082722994152e-05	0.0253303033015803	0.00188157915416631	0.0697406212696714
6_40997035_42005196	ENSG00000001167.10	NFYA	Pituitary	COVID19_HGI_A2_ALL_eur_leave_ukbb_23andme_20210107	6_41327913_A_G	0.229928	0.001777	3181	0.504092975129257	0.444591927021705	0.0254812005857383	0.0224701413913385	0.003363755871962	0.0181066497267104
6_40997035_42005196	ENSG00000001167.10	NFYA	Adrenal_Gland	COVID19_HGI_C2_ALL_leave_23andme_20210107	6_41502683_A_C	0.655371	1.44e-06	2980	0.544732257401509	0.21975723671634	0.157366184769044	0.0634703821552111	0.0146739389578964	0.634287178455152
6_40997035_42005196	ENSG00000001167.10	NFYA	Brain_Cerebellar_Hemisphere	COVID19_HGI_A2_ALL_leave_UKBB_23andme_20210107	6_41497035_C_A	0.505653	1.435e-05	2658	0.546631422755464	0.383155143940232	0.0387697839293246	0.0271709710482261	0.004272678326754	0.325496385862299
6_40997035_42005196	ENSG00000001167.10	NFYA	Pituitary	COVID19_HGI_B1_ALL_eur_leave_23andme_20210107	6_41076392_A_G	1.62918e-06	0.2667	2985	0.508737883468107	0.411700859981686	0.0394538409985159	0.0319202002638176	0.00818721528787335	0.0120674208978647
6_40997035_42005196	ENSG00000001167.10	NFYA	Nerve_Tibial	COVID19_HGI_A2_ALL_eur_leave_23andme_20210107	6_41111281_A_G	7.85168e-37	0.8765	3188	3.84217386362325e-20	0.972775510401027	1.00202468513742e-21	0.0253677675874874	0.00185672201148281	0.0470567036947993
6_40997035_42005196	ENSG00000001167.10	NFYA	Heart_Left_Ventricle	COVID19_HGI_A2_ALL_eur_leave_23andme_20210107	6_41327913_A_G	0.112616	0.005454	3188	0.653231635890261	0.319356281903646	0.0170360386465562	0.00832664391772381	0.00204939964181297	0.0109409704512413
6_40997035_42005196	ENSG00000001167.10	NFYA	Spleen	COVID19_HGI_B1_ALL_eur_leave_23andme_20210107	6_41059169_G_A	1.82379e-09	0.6829	2989	0.0904922143947805	0.82829159804169	0.00703824258359259	0.0644125413766941	0.00976540360324278	0.0755148254847335
6_40997035_42005196	ENSG00000001167.10	NFYA	Brain_Cerebellum	COVID19_HGI_B1_ALL_leave_UKBB_23andme_20210107	6_41046177_G_A	0.000190994	0.00258	2639	0.302092456169002	0.544931170019833	0.0390808195326749	0.0704527124854374	0.0434428417930521	0.0246960678288302
6_40997035_42005196	ENSG00000001167.10	NFYA	Pancreas	COVID19_HGI_B1_ALL_leave_UKBB_23andme_20210107	6_41059873_C_T	1.34394e-16	0.1246	2639	6.84262304854131e-07	0.864019544951693	8.85210176650561e-08	0.111751459052045	0.0242282232129389	0.0728429397799378
6_40997035_42005196	ENSG00000001167.10	NFYA	Breast_Mammary_Tissue	COVID19_HGI_C2_ALL_leave_23andme_20210107	6_41100861_C_G	9.42342e-13	0.2255	2981	0.000122367724522528	0.774045287961307	3.53508460338461e-05	0.22361197389949	0.00218501956864665	0.0243539102545815
6_40997035_42005196	ENSG00000001167.10	NFYA	Heart_Atrial_Appendage	COVID19_HGI_A2_ALL_leave_UKBB_23andme_20210107	6_41497035_C_A	0.942284	1.435e-05	2658	0.598311429097888	0.331742097415223	0.0424351836775901	0.0235247915808223	0.00398649822847701	0.284762111549749
6_40997035_42005196	ENSG00000001167.10	NFYA	Small_Intestine_Terminal_Ileum	COVID19_HGI_B2_ALL_leave_23andme_20210107	6_41502683_A_C	0.135119	3.436e-08	2816	0.0435997952948784	0.0200986131290036	0.593480302068501	0.273512962192203	0.0693083273154145	0.593020849925994
6_40997035_42005196	ENSG00000001167.10	NFYA	Prostate	COVID19_HGI_C2_ALL_eur_leave_ukbb_23andme_20210107	6_41328204_A_G	0.845601	0.0009352	3106	0.658131700748794	0.318459089488973	0.0146128736517936	0.00706920172783893	0.00172713438260036	0.0423778546050179
6_40997035_42005196	ENSG00000001167.10	NFYA	Thyroid	COVID19_HGI_B2_ALL_eur_leave_ukbb_23andme_20210107	6_41076267_G_C	3.56822e-49	0.05328	2953	2.51484870853029e-29	0.936846252364843	1.51587581555896e-30	0.0564636085329348	0.00669013910222069	0.0551813433057876
6_40997035_42005196	ENSG00000001167.10	NFYA	Brain_Spinal_cord_cervical_c-1	COVID19_HGI_C2_ALL_leave_UKBB_23andme_20210107	6_41502683_A_C	0.640753	6.398e-06	2880	0.676623543989001	0.223454003275343	0.070016919674977	0.0231162029709824	0.00678933008969653	0.469439716970298
6_40997035_42005196	ENSG00000001167.10	NFYA	Brain_Putamen_basal_ganglia	COVID19_HGI_A2_ALL_leave_UKBB_23andme_20210107	6_41497035_C_A	0.78431	1.435e-05	2658	0.742775890390096	0.18648054454386	0.052681312452135	0.0132212746788345	0.00484097793507438	0.373173818743695
6_40997035_42005196	ENSG00000001167.10	NFYA	Brain_Putamen_basal_ganglia	COVID19_HGI_C2_ALL_leave_23andme_20210107	6_41502683_A_C	0.192399	1.44e-06	2978	0.594614048953489	0.167643492054889	0.171758109103753	0.048407328595342	0.0175770212925274	0.677950939772555
6_40997035_42005196	ENSG00000001167.10	NFYA	Brain_Hypothalamus	COVID19_HGI_B2_ALL_leave_23andme_20210107	6_41502683_A_C	0.124797	3.436e-08	2809	0.0484632229233515	0.0148226567472382	0.659678782819704	0.201689860618406	0.0753454768913012	0.562672210085751
6_40997035_42005196	ENSG00000001167.10	NFYA	Esophagus_Mucosa	COVID19_HGI_C2_ALL_leave_23andme_20210107	6_41082590_T_A	6.26401e-10	0.02169	2981	0.000110570705086144	0.773861162889593	3.19428018017484e-05	0.223558529181365	0.00243779442215538	0.0382067274879187
6_40997035_42005196	ENSG00000001167.10	NFYA	Thyroid	COVID19_HGI_C2_ALL_leave_23andme_20210107	6_41106543_T_G	3.56822e-49	0.1554	2981	2.07879382608262e-29	0.774404519364836	6.00543327651951e-30	0.223716057956643	0.00187942267852291	0.0505411220210743
6_40997035_42005196	ENSG00000001167.10	NFYA	Brain_Hippocampus	COVID19_HGI_B1_ALL_eur_leave_ukbb_23andme_20210107	6_41539892_A_G	0.724282	0.0007843	2984	0.666485368308897	0.223245080007941	0.0764309869991804	0.0255929793162565	0.00824558536772507	0.023256368154999
6_40997035_42005196	ENSG00000001167.10	NFYA	Heart_Atrial_Appendage	COVID19_HGI_A2_ALL_eur_leave_23andme_20210107	6_41327913_A_G	0.634648	0.005454	3188	0.60377595008176	0.368935319652784	0.0157462527139179	0.00961977351880651	0.00192270403273143	0.00877295582211132
6_40997035_42005196	ENSG00000001167.10	NFYA	Brain_Hippocampus	COVID19_HGI_A2_ALL_leave_UKBB_23andme_20210107	6_41497035_C_A	0.181458	1.435e-05	2658	0.710743903944624	0.217892951280788	0.0504094467275889	0.0154485325813876	0.00550516546561151	0.410576933322213
6_40997035_42005196	ENSG00000001167.10	NFYA	Minor_Salivary_Gland	COVID19_HGI_B1_ALL_eur_leave_ukbb_23andme_20210107	6_41539892_A_G	0.0549757	0.0007843	2979	0.653270789212142	0.235909951261258	0.0749515761171762	0.0270577955087406	0.00880988790068392	0.0311888257454614
6_40997035_42005196	ENSG00000001167.10	NFYA	Liver	COVID19_HGI_B2_ALL_eur_leave_23andme_20210107	6_41501834_G_A	0.280498	4.511e-05	2951	0.715685226594701	0.226885183835543	0.0405799472619054	0.0128605894691489	0.00398905283870144	0.186387842235043
6_40997035_42005196	ENSG00000001167.10	NFYA	Lung	COVID19_HGI_B2_ALL_eur_leave_23andme_20210107	6_41069193_C_G	9.93215e-11	0.05279	2953	0.000380540369343751	0.939990218808052	2.15807840126608e-05	0.0533013780540912	0.00630628198450058	0.025445070140021
6_40997035_42005196	ENSG00000001167.10	NFYA	Artery_Aorta	COVID19_HGI_B2_ALL_eur_leave_ukbb_23andme_20210107	6_41080381_C_T	1.12624e-09	0.07564	2953	0.0143722229575647	0.922048741022778	0.000866314745825239	0.0555712072965103	0.00714151397732155	0.0378207281641115
6_40997035_42005196	ENSG00000001167.10	NFYA	Esophagus_Mucosa	COVID19_HGI_A2_ALL_eur_leave_ukbb_23andme_20210107	6_41097769_T_A	1.09095e-11	0.6826	3194	0.000131489411067536	0.949027500223967	6.6778204482809e-06	0.0481946653136353	0.00263966723088206	0.0344175876217552
6_40997035_42005196	ENSG00000001167.10	NFYA	Esophagus_Gastroesophageal_Junction	COVID19_HGI_A2_ALL_leave_23andme_20210107	6_41068600_A_G	1.06942e-12	0.8089	2657	0.00138380430461784	0.949988748256433	6.80442829038891e-05	0.0467109004938253	0.00184850266222009	0.0632417061738308
6_40997035_42005196	ENSG00000001167.10	NFYA	Skin_Sun_Exposed_Lower_leg	COVID19_HGI_C2_ALL_leave_UKBB_23andme_20210107	6_41068601_A_C	1.2901e-10	0.3803	2892	0.000543175920445153	0.904140261025872	5.62527658465188e-05	0.0936335814634253	0.00162672882441167	0.0531231706385772
6_40997035_42005196	ENSG00000001167.10	NFYA	Small_Intestine_Terminal_Ileum	COVID19_HGI_C2_ALL_eur_leave_ukbb_23andme_20210107	6_41328204_A_G	0.212746	0.0009352	3102	0.653604733295512	0.322939620704959	0.0144986957389918	0.00716186678148128	0.00179508347905548	0.0422352840729608
6_40997035_42005196	ENSG00000001167.10	NFYA	Vagina	COVID19_HGI_C2_ALL_leave_23andme_20210107	6_41502683_A_C	0.459432	1.44e-06	2976	0.536633867190661	0.227235150021956	0.155020053165152	0.0656270466972021	0.0154838829250293	0.649250348116873
6_40997035_42005196	ENSG00000001167.10	NFYA	Ovary	COVID19_HGI_A2_ALL_leave_UKBB_23andme_20210107	6_41497035_C_A	0.870015	1.435e-05	2658	0.56505259408595	0.364846211713866	0.0400763038300796	0.0258725320156923	0.0041523583544118	0.312984881514195
6_40997035_42005196	ENSG00000001167.10	NFYA	Brain_Anterior_cingulate_cortex_BA24	COVID19_HGI_B1_ALL_eur_leave_23andme_20210107	6_41513934_G_C	0.650417	0.003388	2976	0.710896853151947	0.216099382782082	0.0519427970567483	0.0157843647981836	0.0052766022110391	0.00904229186898456
6_40997035_42005196	ENSG00000001167.10	NFYA	Brain_Amygdala	COVID19_HGI_B2_ALL_eur_leave_ukbb_23andme_20210107	6_41501834_G_A	0.345508	4.338e-05	2928	0.735411407405645	0.203792287066747	0.0442099415420255	0.0122468235598591	0.00433954042572408	0.193355992331605
6_40997035_42005196	ENSG00000001167.10	NFYA	Vagina	COVID19_HGI_B1_ALL_eur_leave_23andme_20210107	6_41513934_G_C	0.938941	0.003388	2979	0.653395766856723	0.270235764333569	0.0498295864796486	0.020602915623399	0.00593596670666054	0.00740344701012717
6_40997035_42005196	ENSG00000001167.10	NFYA	Brain_Amygdala	COVID19_HGI_B2_ALL_leave_UKBB_23andme_20210107	6_41497035_C_A	0.317007	9.886e-08	2425	0.123211359259058	0.0281476908998798	0.640186185994445	0.146188558313472	0.0622662055331447	0.46844896159311
6_40997035_42005196	ENSG00000001167.10	NFYA	Ovary	COVID19_HGI_C2_ALL_leave_UKBB_23andme_20210107	6_41502683_A_C	0.658197	6.398e-06	2890	0.539406203854472	0.361423845203573	0.0558576701795784	0.0374209936767046	0.00589128708567251	0.430698914133434
6_40997035_42005196	ENSG00000001167.10	NFYA	Brain_Hippocampus	COVID19_HGI_A2_ALL_eur_leave_ukbb_23andme_20210107	6_41327913_A_G	0.075116	0.001777	3186	0.697519920073328	0.250671558188218	0.0353406596643148	0.0126967955703917	0.00377106650374751	0.0243896729292976
6_40997035_42005196	ENSG00000001167.10	NFYA	Heart_Left_Ventricle	COVID19_HGI_A2_ALL_eur_leave_ukbb_23andme_20210107	6_41327913_A_G	0.112616	0.001777	3194	0.635614714162318	0.312498145872428	0.0322803250923473	0.0158667889513886	0.00374002592151902	0.0224756985948302
6_40997035_42005196	ENSG00000001167.10	NFYA	Pituitary	COVID19_HGI_A2_ALL_leave_UKBB_23andme_20210107	6_41497035_C_A	0.845532	1.435e-05	2655	0.51215341972771	0.417979767291952	0.0363146172176144	0.0296332457534593	0.00391895000926433	0.292163881845333
6_40997035_42005196	ENSG00000001167.10	NFYA	Spleen	COVID19_HGI_B1_ALL_leave_UKBB_23andme_20210107	6_41089783_T_C	1.86929e-09	0.1428	2639	0.0843942498223379	0.768352714320059	0.010917837832591	0.0993625759352711	0.0369726220897413	0.0469592233753315
6_40997035_42005196	ENSG00000001167.10	NFYA	Liver	COVID19_HGI_B1_ALL_eur_leave_ukbb_23andme_20210107	6_41539892_A_G	0.403367	0.0007843	2989	0.673836701525023	0.215638857295941	0.07748268798061	0.0247874837165058	0.00825426948192025	0.0264198401441716
6_40997035_42005196	ENSG00000001167.10	NFYA	Thyroid	COVID19_HGI_B2_ALL_eur_leave_23andme_20210107	6_41074571_G_A	2.12414e-49	0.06966	2953	2.52643244602653e-29	0.941161494480571	1.43276239086806e-30	0.0533686385579742	0.00546986696145975	0.0547208413942137
6_40997035_42005196	ENSG00000001167.10	NFYA	Skin_Sun_Exposed_Lower_leg	COVID19_HGI_B1_ALL_eur_leave_ukbb_23andme_20210107	6_41113528_T_G	1.27414e-10	0.1797	2991	0.000567461485869066	0.873812460471653	6.52795337047141e-05	0.100496424379186	0.0250583741295866	0.0389728629947295
6_40997035_42005196	ENSG00000001167.10	NFYA	Brain_Spinal_cord_cervical_c-1	COVID19_HGI_A2_ALL_eur_leave_ukbb_23andme_20210107	6_41327913_A_G	0.623649	0.001777	3158	0.698794778460011	0.2505450166786	0.0347095642986158	0.0124412148827477	0.00350942568002619	0.0227926290593918
6_40997035_42005196	ENSG00000001167.10	NFYA	Stomach	COVID19_HGI_C2_ALL_eur_leave_23andme_20210107	6_41059873_C_T	0.000124267	0.05256	3105	0.66169705129572	0.315332076422257	0.01429057703738	0.00680830998796682	0.00187198525667634	0.0160725885073131
6_40997035_42005196	ENSG00000001167.10	NFYA	Vagina	COVID19_HGI_C2_ALL_eur_leave_ukbb_23andme_20210107	6_41328204_A_G	0.0721754	0.0009352	3099	0.680193751070185	0.296414961972063	0.0150689917358213	0.00656501079496678	0.00175728442696437	0.0474854830860567
6_40997035_42005196	ENSG00000001167.10	NFYA	Heart_Atrial_Appendage	COVID19_HGI_C2_ALL_eur_leave_23andme_20210107	6_41497035_C_A	0.942284	0.0006395	3105	0.610227952217217	0.366573225761361	0.0131790062301872	0.00791472469123864	0.00210509109999589	0.0084820335287904
6_40997035_42005196	ENSG00000001167.10	NFYA	Brain_Putamen_basal_ganglia	COVID19_HGI_A2_ALL_eur_leave_ukbb_23andme_20210107	6_41327913_A_G	0.94548	0.001777	3187	0.727978896450696	0.22047230546926	0.0368858956837057	0.0111675956415334	0.00349530675480492	0.022877239294406
6_40997035_42005196	ENSG00000001167.10	NFYA	Prostate	COVID19_HGI_C2_ALL_leave_23andme_20210107	6_41502683_A_C	0.830464	1.44e-06	2981	0.520304620909612	0.24515655918467	0.150310946912216	0.0708099287490187	0.0134179442444836	0.645847171400349
6_40997035_42005196	ENSG00000001167.10	NFYA	Nerve_Tibial	COVID19_HGI_C2_ALL_leave_UKBB_23andme_20210107	6_41111281_A_G	7.85168e-37	0.5038	2892	3.5793030812811e-20	0.904801606102129	3.70682297477434e-21	0.0937022026839216	0.00149619121394935	0.0483754756262137
6_40997035_42005196	ENSG00000001167.10	NFYA	Brain_Substantia_nigra	COVID19_HGI_C2_ALL_leave_23andme_20210107	6_41502683_A_C	0.144249	1.44e-06	2942	0.576079280089218	0.186220716117349	0.166310289325412	0.0537430460804736	0.0176466683875477	0.662621871383796
6_40997035_42005196	ENSG00000001167.10	NFYA	Brain_Nucleus_accumbens_basal_ganglia	COVID19_HGI_C2_ALL_eur_leave_23andme_20210107	6_41290769_T_C	0.00118081	0.006753	3101	0.657231808131281	0.319876817632836	0.0141590524904519	0.00688941310683006	0.00184290863860105	0.0164068296351221
6_40997035_42005196	ENSG00000001167.10	NFYA	Colon_Sigmoid	COVID19_HGI_B2_ALL_leave_UKBB_23andme_20210107	6_41068600_A_G	8.51761e-15	0.4319	2437	9.18615246766024e-06	0.161293843822906	4.7730236256837e-05	0.838064459267407	0.000584780520962271	0.0396103362337781
6_40997035_42005196	ENSG00000001167.10	NFYA	Cells_Transformed_fibroblasts	COVID19_HGI_B1_ALL_leave_23andme_20210107	6_41068706_G_T	2.82158e-07	0.502	2886	0.11154804998183	0.771396459030116	0.0131428681921703	0.0908748081547964	0.0130378146410877	0.0353450131077337
6_40997035_42005196	ENSG00000001167.10	NFYA	Skin_Sun_Exposed_Lower_leg	COVID19_HGI_C2_ALL_leave_23andme_20210107	6_41068601_A_C	1.2901e-10	0.2974	2981	0.000464797800178696	0.773680313122462	0.000134275566004845	0.223506507129786	0.00221410638156843	0.0349868253914703
6_40997035_42005196	ENSG00000001167.10	NFYA	Colon_Transverse	COVID19_HGI_B1_ALL_eur_leave_ukbb_23andme_20210107	6_41076267_G_C	3.96048e-13	0.1274	2991	0.000164338828170523	0.873270842243175	1.8905180950071e-05	0.100433063321242	0.0261128504264609	0.0332804746600524
6_40997035_42005196	ENSG00000001167.10	NFYA	Brain_Amygdala	COVID19_HGI_C2_ALL_eur_leave_23andme_20210107	6_41777680_A_G	0.0265889	0.0006793	3074	0.756987719178516	0.22052194491978	0.0161877649159469	0.00471415176087036	0.00158841922488714	0.0279456957372273
6_40997035_42005196	ENSG00000001167.10	NFYA	Ovary	COVID19_HGI_B2_ALL_leave_23andme_20210107	6_41502683_A_C	0.658197	3.436e-08	2817	0.0390917418975595	0.0258023970197129	0.532117289443026	0.351170739587924	0.0518178320517772	0.586891249751327
6_40997035_42005196	ENSG00000001167.10	NFYA	Brain_Substantia_nigra	COVID19_HGI_C2_ALL_eur_leave_23andme_20210107	6_41497035_C_A	0.232546	0.0006395	3060	0.732388917751707	0.245100139713636	0.0156280194558061	0.00522839423243767	0.00165452884641264	0.0205240547033342
6_40997035_42005196	ENSG00000001167.10	NFYA	Brain_Nucleus_accumbens_basal_ganglia	COVID19_HGI_B2_ALL_leave_23andme_20210107	6_41502683_A_C	0.411371	3.436e-08	2818	0.044314377733595	0.0202164909351725	0.603208004706524	0.275130060605366	0.0571310660193434	0.613253403646027
6_40997035_42005196	ENSG00000001167.10	NFYA	Colon_Sigmoid	COVID19_HGI_C2_ALL_eur_leave_ukbb_23andme_20210107	6_41068601_A_C	8.51761e-15	0.2266	3105	5.12199280182959e-05	0.97565007626631	1.13703048785401e-06	0.0216558010535582	0.00264176572162518	0.0651083729885503
6_40997035_42005196	ENSG00000001167.10	NFYA	Muscle_Skeletal	COVID19_HGI_B1_ALL_leave_23andme_20210107	6_41113528_T_G	5.14288e-11	0.1878	2886	0.000119137433517696	0.879640533269411	1.40370682027304e-05	0.1036248300746	0.0166014621542681	0.040772340168703
6_40997035_42005196	ENSG00000001167.10	NFYA	Brain_Anterior_cingulate_cortex_BA24	COVID19_HGI_B2_ALL_eur_leave_ukbb_23andme_20210107	6_41501834_G_A	0.305472	4.338e-05	2941	0.72203380035451	0.217042752299088	0.0434507750155234	0.013056850554212	0.00441582177666756	0.187079541296624
6_40997035_42005196	ENSG00000001167.10	NFYA	Brain_Caudate_basal_ganglia	COVID19_HGI_B2_ALL_leave_23andme_20210107	6_41502683_A_C	0.286725	3.436e-08	2818	0.0495672404719416	0.0144045059356936	0.674710054683256	0.196009051559874	0.065309147349235	0.620943748136927
6_40997035_42005196	ENSG00000001167.10	NFYA	Brain_Frontal_Cortex_BA9	COVID19_HGI_C2_ALL_leave_UKBB_23andme_20210107	6_41502683_A_C	0.186972	6.398e-06	2878	0.681761606606594	0.217988479104263	0.0705766465792837	0.0225592724057637	0.00711399530409596	0.492526293489786
6_40997035_42005196	ENSG00000001167.10	NFYA	Pituitary	COVID19_HGI_B1_ALL_leave_UKBB_23andme_20210107	6_41355747_G_C	0.521527	0.000388	2635	0.491158260530382	0.379461241240742	0.0634942272991647	0.0490378050719756	0.0168484658577367	0.0236751684032368
6_40997035_42005196	ENSG00000001167.10	NFYA	Brain_Cortex	COVID19_HGI_A2_ALL_leave_UKBB_23andme_20210107	6_41497035_C_A	0.406974	1.435e-05	2658	0.535282656038555	0.394441917004077	0.037964873682378	0.0279714179439647	0.0043391353310254	0.326093939656932
6_40997035_42005196	ENSG00000001167.10	NFYA	Brain_Putamen_basal_ganglia	COVID19_HGI_A2_ALL_eur_leave_23andme_20210107	6_41147412_C_T	0.735401	0.0021	3181	0.747151763937453	0.225685446186015	0.0194423291430306	0.00587092081186937	0.00184953992163214	0.0119429890346129
6_40997035_42005196	ENSG00000001167.10	NFYA	Brain_Cortex	COVID19_HGI_A2_ALL_eur_leave_ukbb_23andme_20210107	6_41327913_A_G	0.628803	0.001777	3189	0.525968653679361	0.422696582640213	0.0266559623002652	0.0214188991798831	0.00325990220027818	0.0174994697914891
6_40997035_42005196	ENSG00000001167.10	NFYA	Thyroid	COVID19_HGI_A2_ALL_eur_leave_23andme_20210107	6_41080888_G_GC	5.30725e-50	0.6858	3188	2.61129074061197e-29	0.972773577691829	6.81014934523675e-31	0.0253677151980508	0.00185870711011751	0.0695694096200998
6_40997035_42005196	ENSG00000001167.10	NFYA	Adipose_Visceral_Omentum	COVID19_HGI_B1_ALL_eur_leave_ukbb_23andme_20210107	6_41059873_C_T	8.53067e-10	0.109	2991	0.00106643185645834	0.872550944596487	0.000122679998644905	0.100350451221622	0.0259094923267882	0.0393936028217655
6_40997035_42005196	ENSG00000001167.10	NFYA	Brain_Putamen_basal_ganglia	COVID19_HGI_A2_ALL_leave_23andme_20210107	6_41497035_C_A	0.78431	1.522e-05	2657	0.759315776119312	0.190576745855617	0.037336997226582	0.00936761727757007	0.00340286352091864	0.388621850090626
6_40997035_42005196	ENSG00000001167.10	NFYA	Brain_Hippocampus	COVID19_HGI_B2_ALL_leave_23andme_20210107	6_41502683_A_C	0.209855	3.436e-08	2818	0.048100001887772	0.0154397637335798	0.654737980064358	0.210094678512534	0.0716275758017564	0.564897075562105
6_40997035_42005196	ENSG00000001167.10	NFYA	Brain_Amygdala	COVID19_HGI_C2_ALL_leave_UKBB_23andme_20210107	6_41502683_A_C	0.720564	6.398e-06	2869	0.70773897703968	0.192098204991727	0.0731356495801829	0.0198436760208699	0.00718349236754001	0.470159584534865
6_40997035_42005196	ENSG00000001167.10	NFYA	Ovary	COVID19_HGI_B2_ALL_leave_UKBB_23andme_20210107	6_41497035_C_A	0.870015	9.886e-08	2437	0.0966292856387732	0.0575567196605507	0.502075123301624	0.299013649569803	0.0447252218292491	0.414571519039297
6_40997035_42005196	ENSG00000001167.10	NFYA	Artery_Coronary	COVID19_HGI_C2_ALL_leave_23andme_20210107	6_41502683_A_C	0.828012	1.44e-06	2978	0.300983100083641	0.466950152976655	0.0869484615439059	0.134883044174563	0.0102352412212349	0.511836908990876
6_40997035_42005196	ENSG00000001167.10	NFYA	Esophagus_Mucosa	COVID19_HGI_B2_ALL_eur_leave_ukbb_23andme_20210107	6_41077224_T_C	1.09095e-11	0.05307	2953	0.000133797034256726	0.936416130852839	8.06488627865867e-06	0.0564373675901616	0.00700463963646494	0.0306569556853402
6_40997035_42005196	ENSG00000001167.10	NFYA	Pancreas	COVID19_HGI_A2_ALL_eur_leave_ukbb_23andme_20210107	6_41105476_T_TGAA	6.53977e-17	0.6683	3194	6.42751678318706e-07	0.949264881327554	3.26427829115378e-08	0.0482068330059088	0.00252761027207548	0.0658391157078055
6_40997035_42005196	ENSG00000001167.10	NFYA	Ovary	COVID19_HGI_C2_ALL_leave_23andme_20210107	6_41502683_A_C	0.658197	1.44e-06	2979	0.455813640822054	0.309635702074427	0.131677521959095	0.0894355351988788	0.0134375999455459	0.626744993833189
6_40997035_42005196	ENSG00000001167.10	NFYA	Cells_EBV-transformed_lymphocytes	COVID19_HGI_C2_ALL_leave_UKBB_23andme_20210107	6_41502683_A_C	0.972173	6.398e-06	2886	0.691071961886026	0.209327543240884	0.0715544906268802	0.0216676680103992	0.00637833623581033	0.455671643379963
6_40997035_42005196	ENSG00000001167.10	NFYA	Artery_Tibial	COVID19_HGI_C2_ALL_eur_leave_23andme_20210107	6_41059873_C_T	2.61613e-10	0.05256	3105	0.000291316103492766	0.974291936072232	6.29151242406278e-06	0.0210372710869903	0.0043731852248605	0.061316349765749
6_40997035_42005196	ENSG00000001167.10	NFYA	Heart_Left_Ventricle	COVID19_HGI_C2_ALL_leave_UKBB_23andme_20210107	6_41502683_A_C	0.732179	6.398e-06	2892	0.618591820352008	0.282107689424797	0.0640630401957353	0.029209806857944	0.00602764316951541	0.414368575442903
6_40997035_42005196	ENSG00000001167.10	NFYA	Pituitary	COVID19_HGI_B2_ALL_eur_leave_23andme_20210107	6_41501834_G_A	0.932181	4.511e-05	2950	0.510272304226524	0.431586064323369	0.0289317966711865	0.0244656418258386	0.00474419295308206	0.102269313369223
6_40997035_42005196	ENSG00000001167.10	NFYA	Esophagus_Muscularis	COVID19_HGI_C2_ALL_leave_23andme_20210107	6_41101828_G_T	3.77066e-12	0.2459	2981	0.000143349437149862	0.774206382365347	4.14122588410992e-05	0.223658747417807	0.00195010852085521	0.0345506208583206
6_40997035_42005196	ENSG00000001167.10	NFYA	Minor_Salivary_Gland	COVID19_HGI_B1_ALL_eur_leave_23andme_20210107	6_41513934_G_C	0.0683985	0.003388	2978	0.677892694605444	0.244737657828868	0.0524645266994235	0.0189351478258323	0.0059699730404324	0.0104273448976109
6_40997035_42005196	ENSG00000001167.10	NFYA	Vagina	COVID19_HGI_A2_ALL_eur_leave_ukbb_23andme_20210107	6_41327913_A_G	0.0721754	0.001777	3180	0.654651203099466	0.293820325738057	0.0330572648714701	0.014833112050812	0.00363809424019433	0.0227844819105963
6_40997035_42005196	ENSG00000001167.10	NFYA	Brain_Cortex	COVID19_HGI_C2_ALL_leave_UKBB_23andme_20210107	6_41502683_A_C	0.224479	6.398e-06	2891	0.51156073762842	0.389361663728464	0.0529757625830403	0.0403153905710301	0.00578644548904561	0.448624891329746
6_40997035_42005196	ENSG00000001167.10	NFYA	Brain_Hypothalamus	COVID19_HGI_C2_ALL_leave_UKBB_23andme_20210107	6_41502683_A_C	0.124797	6.398e-06	2882	0.684888572048875	0.214602051786034	0.0708390437813553	0.0221891282334425	0.0074812041502931	0.484244781296035
6_40997035_42005196	ENSG00000001167.10	NFYA	Heart_Atrial_Appendage	COVID19_HGI_C2_ALL_leave_UKBB_23andme_20210107	6_41502683_A_C	0.633235	6.398e-06	2892	0.570139057668124	0.330699752952315	0.0590451411849697	0.0342422861215288	0.00587376207306204	0.415474278384975
6_40997035_42005196	ENSG00000001167.10	NFYA	Prostate	COVID19_HGI_B1_ALL_eur_leave_ukbb_23andme_20210107	6_41539892_A_G	0.873496	0.0007843	2991	0.607095511353339	0.280853555385176	0.0698389456945722	0.0322988683424405	0.00991311922447258	0.018689460752947
6_40997035_42005196	ENSG00000001167.10	NFYA	Adrenal_Gland	COVID19_HGI_C2_ALL_eur_leave_ukbb_23andme_20210107	6_41328204_A_G	0.929319	0.0009352	3105	0.689900152871064	0.286742236381514	0.0153148890685022	0.00636362684568863	0.00167909483323093	0.0442432777246611
6_40997035_42005196	ENSG00000001167.10	NFYA	Cells_EBV-transformed_lymphocytes	COVID19_HGI_A2_ALL_eur_leave_ukbb_23andme_20210107	6_41327913_A_G	0.926923	0.001777	3186	0.709818131625156	0.238626285578615	0.0359786395761319	0.0120917949519561	0.00348514826814118	0.0223825203243276
6_40997035_42005196	ENSG00000001167.10	NFYA	Brain_Cerebellar_Hemisphere	COVID19_HGI_A2_ALL_leave_23andme_20210107	6_41497035_C_A	0.505653	1.522e-05	2657	0.558670194968168	0.391554083040935	0.0274708733521993	0.0192504026430602	0.00305444599563798	0.33322507800133
6_40997035_42005196	ENSG00000001167.10	NFYA	Pancreas	COVID19_HGI_A2_ALL_leave_UKBB_23andme_20210107	6_41059169_G_A	1.05118e-16	0.7729	2658	6.7901260146383e-07	0.931613045206507	4.81589069858829e-08	0.0660722565069786	0.00231397111500528	0.0639752155924299
6_40997035_42005196	ENSG00000001167.10	NFYA	Artery_Aorta	COVID19_HGI_B1_ALL_eur_leave_23andme_20210107	6_41080381_C_T	1.12624e-09	0.2981	2990	0.0148116706966601	0.89892869924426	0.00115226392213842	0.0699163602638657	0.0151910058730752	0.0400529196449871
6_40997035_42005196	ENSG00000001167.10	NFYA	Small_Intestine_Terminal_Ileum	COVID19_HGI_B1_ALL_eur_leave_ukbb_23andme_20210107	6_41539892_A_G	0.426648	0.0007843	2987	0.604537309884842	0.282966935228742	0.0694927760781375	0.0325171308033373	0.0104858480049415	0.0184652279013028
6_40997035_42005196	ENSG00000001167.10	NFYA	Brain_Hippocampus	COVID19_HGI_B2_ALL_eur_leave_ukbb_23andme_20210107	6_41501834_G_A	0.0620567	4.338e-05	2948	0.703271520424982	0.235371653869237	0.0423467801295439	0.0141678227944288	0.00484222278180858	0.193780141885018
6_40997035_42005196	ENSG00000001167.10	NFYA	Brain_Spinal_cord_cervical_c-1	COVID19_HGI_B1_ALL_eur_leave_ukbb_23andme_20210107	6_41539892_A_G	0.773498	0.0007843	2962	0.666610014256203	0.223986027480512	0.0757295194782192	0.0254374567041455	0.00823698208091996	0.0237371132450384
6_40997035_42005196	ENSG00000001167.10	NFYA	Esophagus_Gastroesophageal_Junction	COVID19_HGI_C2_ALL_eur_leave_23andme_20210107	6_41068601_A_C	1.06942e-12	0.2349	3105	0.00141893826342464	0.974170408343215	3.06446077174579e-05	0.0210356753216848	0.00334433346395784	0.0460523409164295
6_40997035_42005196	ENSG00000001167.10	NFYA	Artery_Aorta	COVID19_HGI_B1_ALL_leave_23andme_20210107	6_41080381_C_T	1.12624e-09	0.1776	2886	0.0135122145601331	0.865812562313384	0.00159204266660942	0.101995097584768	0.0170880828751048	0.043836001379541
6_40997035_42005196	ENSG00000001167.10	NFYA	Brain_Putamen_basal_ganglia	COVID19_HGI_B1_ALL_leave_UKBB_23andme_20210107	6_41355747_G_C	0.804097	0.000388	2637	0.702878312242989	0.174968232171429	0.0908702869386769	0.0226117640044876	0.00867140464241717	0.0655711941796215
6_40997035_42005196	ENSG00000001167.10	NFYA	Skin_Sun_Exposed_Lower_leg	COVID19_HGI_B2_ALL_eur_leave_23andme_20210107	6_41113528_T_G	1.27414e-10	0.08128	2953	0.000565223031292671	0.940842247022102	3.20543026179959e-05	0.0533507939348987	0.00520968170908855	0.0414273906337107
6_40997035_42005196	ENSG00000001167.10	NFYA	Brain_Anterior_cingulate_cortex_BA24	COVID19_HGI_B1_ALL_leave_23andme_20210107	6_41503561_G_A	0.343717	0.0003661	2874	0.696468092148228	0.20509513945741	0.0702946008583755	0.0206928255574538	0.00744934197853259	0.0571835347270482
6_40997035_42005196	ENSG00000001167.10	NFYA	Lung	COVID19_HGI_B2_ALL_eur_leave_ukbb_23andme_20210107	6_41069193_C_G	9.93215e-11	0.04382	2953	0.000378727583502274	0.93551237336232	2.28285694709522e-05	0.0563821925450888	0.007703877939618	0.0281857966788121
6_40997035_42005196	ENSG00000001167.10	NFYA	Brain_Hypothalamus	COVID19_HGI_A2_ALL_eur_leave_23andme_20210107	6_41327913_A_G	0.481485	0.005454	3167	0.725201062047021	0.24777036860168	0.0187413208928996	0.00640122647844689	0.00188602197995292	0.0113111657617293
6_40997035_42005196	ENSG00000001167.10	NFYA	Colon_Sigmoid	COVID19_HGI_B1_ALL_leave_UKBB_23andme_20210107	6_41113377_G_A	2.54747e-14	0.07382	2638	4.79719355865015e-05	0.855850146490642	6.20531132044601e-06	0.110673317690461	0.0334223585719902	0.0422920543452648
6_40997035_42005196	ENSG00000001167.10	NFYA	Artery_Aorta	COVID19_HGI_C2_ALL_eur_leave_23andme_20210107	6_41080381_C_T	1.12624e-09	0.1141	3105	0.0149644245100018	0.960257430971841	0.000323184546253427	0.0207348229260497	0.00372013704585456	0.0402274553206006
6_40997035_42005196	ENSG00000001167.10	NFYA	Heart_Left_Ventricle	COVID19_HGI_C2_ALL_leave_23andme_20210107	6_41502683_A_C	0.732179	1.44e-06	2981	0.523083556585348	0.242717865409826	0.151113754413901	0.0701058527983387	0.0129789707925854	0.639172709170184
6_40997035_42005196	ENSG00000001167.10	NFYA	Adrenal_Gland	COVID19_HGI_A2_ALL_leave_23andme_20210107	6_41497035_C_A	0.750161	1.522e-05	2657	0.694227650587256	0.255834645522348	0.0341364906140447	0.0125766503069432	0.00322456296940849	0.324924893103341
6_40997035_42005196	ENSG00000001167.10	NFYA	Brain_Anterior_cingulate_cortex_BA24	COVID19_HGI_B2_ALL_eur_leave_23andme_20210107	6_41501834_G_A	0.305472	4.511e-05	2941	0.72468245740223	0.217838936376968	0.0410248601151772	0.0123279125664794	0.0041258335391452	0.181281729553285
6_40997035_42005196	ENSG00000001167.10	NFYA	Heart_Atrial_Appendage	COVID19_HGI_C2_ALL_eur_leave_ukbb_23andme_20210107	6_41328204_A_G	0.634648	0.0009352	3106	0.609965046260635	0.366444801631094	0.0135434019404868	0.00813447072794192	0.00191227943984257	0.0332645682753271
6_40997035_42005196	ENSG00000001167.10	NFYA	Brain_Putamen_basal_ganglia	COVID19_HGI_B1_ALL_eur_leave_23andme_20210107	6_41513934_G_C	0.202522	0.003388	2983	0.719686088351879	0.203561579499592	0.0557178378590114	0.0157543840884725	0.00528011020104476	0.0113374196610159
6_40997035_42005196	ENSG00000001167.10	NFYA	Stomach	COVID19_HGI_B2_ALL_eur_leave_23andme_20210107	6_41501834_G_A	0.780983	4.511e-05	2953	0.644966107143087	0.297688593397038	0.036576603627481	0.016878295445528	0.00389040038686619	0.146973299434933
6_40997035_42005196	ENSG00000001167.10	NFYA	Pancreas	COVID19_HGI_A2_ALL_leave_23andme_20210107	6_41059169_G_A	1.05118e-16	0.9154	2657	6.93549878823319e-07	0.951558355759186	3.41031632905961e-08	0.0467882769354828	0.00165263965228911	0.064169454773662
6_40997035_42005196	ENSG00000001167.10	NFYA	Adipose_Subcutaneous	COVID19_HGI_C2_ALL_eur_leave_23andme_20210107	6_41119520_G_C	3.29695e-14	0.1328	3105	9.9552244849891e-06	0.975232038814455	2.15001566273518e-07	0.0210582479943689	0.00369954296512447	0.0460064239779597
6_40997035_42005196	ENSG00000001167.10	NFYA	Brain_Hippocampus	COVID19_HGI_C2_ALL_leave_UKBB_23andme_20210107	6_41502683_A_C	0.209855	6.398e-06	2891	0.676781381228838	0.222573903262186	0.0700855385008913	0.0230415973916789	0.00751757961640576	0.45792149259461
6_40997035_42005196	ENSG00000001167.10	NFYA	Esophagus_Mucosa	COVID19_HGI_B2_ALL_eur_leave_23andme_20210107	6_41077224_T_C	1.09095e-11	0.0586	2953	0.000134437010451786	0.940895184037724	7.62404286008102e-06	0.0533533963634694	0.00560935854549516	0.0304234773510066
6_40997035_42005196	ENSG00000001167.10	NFYA	Muscle_Skeletal	COVID19_HGI_A2_ALL_leave_UKBB_23andme_20210107	6_41113528_T_G	5.14288e-11	0.9178	2658	0.000126092899153608	0.93136868178816	8.94312740121126e-06	0.066054797540233	0.00244148464505215	0.033710242828019
6_40997035_42005196	ENSG00000001167.10	NFYA	Pituitary	COVID19_HGI_B2_ALL_eur_leave_ukbb_23andme_20210107	6_41501834_G_A	0.932181	4.338e-05	2950	0.508231382569943	0.42985986178786	0.0306280872412956	0.0258997201531348	0.00538094824776678	0.0995567396884912
6_40997035_42005196	ENSG00000001167.10	NFYA	Vagina	COVID19_HGI_A2_ALL_leave_23andme_20210107	6_41497035_C_A	0.831317	1.522e-05	2653	0.682684885477378	0.267434730856059	0.0335408872785106	0.0131360916827045	0.00320340470534765	0.364257064035724
6_40997035_42005196	ENSG00000001167.10	NFYA	Esophagus_Gastroesophageal_Junction	COVID19_HGI_C2_ALL_leave_UKBB_23andme_20210107	6_41068601_A_C	1.06942e-12	0.3803	2892	0.00131580495839711	0.90333630725248	0.000136268316466865	0.0935502872351583	0.00166133223749821	0.0678845164062811
6_40997035_42005196	ENSG00000001167.10	NFYA	Breast_Mammary_Tissue	COVID19_HGI_A2_ALL_leave_UKBB_23andme_20210107	6_41100861_C_G	9.42342e-13	0.6255	2658	0.000147237344126978	0.931353572907781	1.04427952373389e-05	0.0660537324143731	0.00243501453848208	0.0312177414691187
6_40997035_42005196	ENSG00000001167.10	NFYA	Brain_Hypothalamus	COVID19_HGI_A2_ALL_eur_leave_ukbb_23andme_20210107	6_41327913_A_G	0.481485	0.001777	3173	0.706614549684773	0.241947871768018	0.0356884081853229	0.0122163321661113	0.00353283819577502	0.0226690380419105
6_40997035_42005196	ENSG00000001167.10	NFYA	Cells_Transformed_fibroblasts	COVID19_HGI_B2_ALL_leave_23andme_20210107	6_41502683_A_C	0.0405389	3.436e-08	2818	0.00837936046643238	0.0587347595235335	0.114059986085319	0.799479121017807	0.0193467729069075	0.59505986570542
6_40997035_42005196	ENSG00000001167.10	NFYA	Brain_Nucleus_accumbens_basal_ganglia	COVID19_HGI_B2_ALL_leave_UKBB_23andme_20210107	6_41497035_C_A	0.61899	9.886e-08	2437	0.108596529922683	0.0445557087142206	0.564255606264997	0.231455417394445	0.0511367377036544	0.428592754910665
6_40997035_42005196	ENSG00000001167.10	NFYA	Lung	COVID19_HGI_B1_ALL_eur_leave_ukbb_23andme_20210107	6_41097153_G_C	9.4541e-12	0.7188	2991	0.000380977925249971	0.873391200167316	4.38268709532226e-05	0.100447285175325	0.0257367098611558	0.0397625337632291
6_40997035_42005196	ENSG00000001167.10	NFYA	Liver	COVID19_HGI_B2_ALL_leave_UKBB_23andme_20210107	6_41502683_A_C	0.170638	1.675e-07	2436	0.120091207664568	0.0318350809150465	0.623980346240033	0.16535274285142	0.0587406223289332	0.424149713493102
6_40997035_42005196	ENSG00000001167.10	NFYA	Artery_Tibial	COVID19_HGI_B2_ALL_eur_leave_ukbb_23andme_20210107	6_41059873_C_T	2.61613e-10	0.09567	2953	0.000280194495324039	0.93708798094929	1.68892887144166e-05	0.0564787331482195	0.00613620211845247	0.0354581222027202
6_40997035_42005196	ENSG00000001167.10	NFYA	Artery_Aorta	COVID19_HGI_B2_ALL_eur_leave_23andme_20210107	6_41080381_C_T	1.12624e-09	0.076	2953	0.0144379378006981	0.926264671192838	0.000818788339861089	0.0525233410178582	0.00595526164874457	0.0390326828334684
6_40997035_42005196	ENSG00000001167.10	NFYA	Testis	COVID19_HGI_A2_ALL_eur_leave_23andme_20210107	6_41017821_C_T	1.26975e-20	0.5783	3188	3.25317888756884e-11	0.973300728372925	8.48416981171652e-13	0.0253820045322336	0.00131726706146053	0.0940441666378015
6_40997035_42005196	ENSG00000001167.10	NFYA	Breast_Mammary_Tissue	COVID19_HGI_B1_ALL_leave_23andme_20210107	6_41113377_G_A	1.14489e-12	0.1816	2886	0.000139449819560416	0.879698886251029	1.64303239563848e-05	0.103631793389707	0.0165134402157481	0.0327016869566628
6_40997035_42005196	ENSG00000001167.10	NFYA	Heart_Left_Ventricle	COVID19_HGI_C2_ALL_eur_leave_ukbb_23andme_20210107	6_41328204_A_G	0.112616	0.0009352	3106	0.661449516865279	0.31500999457425	0.0146865410160232	0.0069924851775661	0.00186146236688181	0.0455306094341791
6_40997035_42005196	ENSG00000001167.10	NFYA	Liver	COVID19_HGI_B1_ALL_leave_23andme_20210107	6_41371939_T_C	0.645905	0.000443	2885	0.67626621865216	0.210757352378052	0.079654252256087	0.0248156216478855	0.0085065550658155	0.059715530298732
6_40997035_42005196	ENSG00000001167.10	NFYA	Stomach	COVID19_HGI_B1_ALL_leave_23andme_20210107	6_41371939_T_C	0.839792	0.000443	2886	0.61261282875327	0.274625009445744	0.072179564433877	0.0323487666009479	0.00823383076616112	0.0523041532025969
6_40997035_42005196	ENSG00000001167.10	NFYA	Brain_Cerebellum	COVID19_HGI_C2_ALL_eur_leave_23andme_20210107	6_41059873_C_T	2.29706e-06	0.05256	3103	0.326567021704871	0.649564491997838	0.00704320402486679	0.0140066034010602	0.002818678871364	0.0194175449849146
6_40997035_42005196	ENSG00000001167.10	NFYA	Brain_Hippocampus	COVID19_HGI_C2_ALL_leave_23andme_20210107	6_41502683_A_C	0.209855	1.44e-06	2977	0.570104674871004	0.192062374934857	0.164685987994323	0.0554633242661672	0.0176836379336486	0.644111252580393
6_40997035_42005196	ENSG00000001167.10	NFYA	Brain_Cerebellar_Hemisphere	COVID19_HGI_C2_ALL_eur_leave_23andme_20210107	6_41777680_A_G	0.100761	0.0006793	3100	0.559840625224923	0.416919330965863	0.0120558876142256	0.00897594087184464	0.00220821532314365	0.0120288999225469
6_40997035_42005196	ENSG00000001167.10	NFYA	Skin_Not_Sun_Exposed_Suprapubic	COVID19_HGI_C2_ALL_eur_leave_23andme_20210107	6_41074571_G_A	2.66738e-16	0.1153	3105	8.02916421233498e-07	0.975513503858817	1.73404716701492e-08	0.0210646052271791	0.00342107065711057	0.0753866926522705
6_40997035_42005196	ENSG00000001167.10	NFYA	Muscle_Skeletal	COVID19_HGI_B1_ALL_eur_leave_23andme_20210107	6_41113528_T_G	5.14288e-11	0.3143	2990	0.000133976187036953	0.913171720977112	1.04225870200557e-05	0.0710239175669641	0.0156599626818664	0.0362635639494104
6_40997035_42005196	ENSG00000001167.10	NFYA	Spleen	COVID19_HGI_A2_ALL_eur_leave_23andme_20210107	6_41105476_T_TGAA	9.40797e-10	0.8428	3188	0.0799610612817031	0.892939845289455	0.00208535480428506	0.0232858118640354	0.0017279267605217	0.0770338047748542
6_40997035_42005196	ENSG00000001167.10	NFYA	Cells_Transformed_fibroblasts	COVID19_HGI_B1_ALL_eur_leave_ukbb_23andme_20210107	6_41068706_G_T	2.82158e-07	0.201	2991	0.115742692573602	0.76112319457816	0.0133147873275688	0.087535671328093	0.0222836541925762	0.0550509236608253
6_40997035_42005196	ENSG00000001167.10	NFYA	Prostate	COVID19_HGI_C2_ALL_leave_UKBB_23andme_20210107	6_41502683_A_C	0.830464	6.398e-06	2892	0.616060351844349	0.284686864182634	0.0638008744776886	0.0294769658636873	0.00597494363164114	0.43721018660293
6_40997035_42005196	ENSG00000001167.10	NFYA	Brain_Frontal_Cortex_BA9	COVID19_HGI_A2_ALL_eur_leave_23andme_20210107	6_41327913_A_G	0.376115	0.005454	3162	0.721405891444011	0.25168732632891	0.0185557356102484	0.00647192923267148	0.00187911738415951	0.0115087370536448
6_40997035_42005196	ENSG00000001167.10	NFYA	Pancreas	COVID19_HGI_B2_ALL_leave_23andme_20210107	6_41082590_T_A	1.27172e-16	0.1723	2818	4.99530935095677e-08	0.0684261957467344	6.79962292282882e-07	0.931418294875422	0.000154779462457627	0.0795342279137363
6_40997035_42005196	ENSG00000001167.10	NFYA	Muscle_Skeletal	COVID19_HGI_B2_ALL_leave_23andme_20210107	6_41502683_A_C	0.229086	3.436e-08	2818	9.45943807754501e-06	0.0684119285619301	0.000128762019466993	0.931224018680264	0.00022583130026062	0.0349854229523903
6_40997035_42005196	ENSG00000001167.10	NFYA	Brain_Hypothalamus	COVID19_HGI_B1_ALL_leave_23andme_20210107	6_41503561_G_A	0.276797	0.0003661	2875	0.687654829961011	0.214235055646752	0.0695084435679927	0.0216480171644065	0.00695365365983768	0.0610048754541965
6_40997035_42005196	ENSG00000001167.10	NFYA	Brain_Putamen_basal_ganglia	COVID19_HGI_B2_ALL_leave_23andme_20210107	6_41502683_A_C	0.192399	3.436e-08	2817	0.0502315283594855	0.013374640945314	0.683751507389918	0.181984940083592	0.0706573832216901	0.599865396700833
6_40997035_42005196	ENSG00000001167.10	NFYA	Stomach	COVID19_HGI_C2_ALL_eur_leave_ukbb_23andme_20210107	6_41328204_A_G	0.520971	0.0009352	3106	0.661386583559919	0.315224916151686	0.0146851436719374	0.00699741272244728	0.00170594389401024	0.0426315416054279
6_40997035_42005196	ENSG00000001167.10	NFYA	Stomach	COVID19_HGI_B2_ALL_leave_23andme_20210107	6_41502683_A_C	0.908899	3.436e-08	2818	0.0449368067737237	0.0200665726392599	0.611680518562513	0.273096281655835	0.050219820368668	0.596722051612297
6_40997035_42005196	ENSG00000001167.10	NFYA	Esophagus_Muscularis	COVID19_HGI_A2_ALL_eur_leave_23andme_20210107	6_41097342_C_T	3.2018e-12	0.5911	3188	0.00017983172037448	0.97259179258665	4.6899445309336e-06	0.0253629723036339	0.00186071344481086	0.047969174012912
6_40997035_42005196	ENSG00000001167.10	NFYA	Spleen	COVID19_HGI_C2_ALL_leave_UKBB_23andme_20210107	6_41502683_A_C	0.23729	6.398e-06	2892	0.0807380472369641	0.822078105931955	0.00836145030583094	0.0851329402430631	0.00368945628218687	0.111210782749868
6_40997035_42005196	ENSG00000001167.10	NFYA	Brain_Cortex	COVID19_HGI_A2_ALL_leave_23andme_20210107	6_41497035_C_A	0.406974	1.522e-05	2657	0.54716328564044	0.403038317693274	0.0269050567905421	0.0198150804344662	0.00307825944127789	0.336463014319668
6_40997035_42005196	ENSG00000001167.10	NFYA	Whole_Blood	COVID19_HGI_A2_ALL_leave_UKBB_23andme_20210107	6_41497035_C_A	0.369469	1.435e-05	2658	0.739608690867987	0.189339708123566	0.0524566791141643	0.0134237303820365	0.00517119151224683	0.31206301509122
6_40997035_42005196	ENSG00000001167.10	NFYA	Esophagus_Muscularis	COVID19_HGI_B2_ALL_leave_UKBB_23andme_20210107	6_41079634_G_A	3.77066e-12	0.2188	2437	3.36937265032303e-05	0.161276527053774	0.000175068891141761	0.83797452784068	0.000540182487902686	0.0429171568017089
6_40997035_42005196	ENSG00000001167.10	NFYA	Adrenal_Gland	COVID19_HGI_A2_ALL_eur_leave_23andme_20210107	6_41147412_C_T	0.328518	0.0021	3187	0.681945999954848	0.290787720441978	0.0177797504446695	0.00757953362025095	0.00190699553825368	0.0110725997142947
6_40997035_42005196	ENSG00000001167.10	NFYA	Cells_Transformed_fibroblasts	COVID19_HGI_B2_ALL_leave_UKBB_23andme_20210107	6_41502683_A_C	0.0405389	1.675e-07	2437	0.0213552142582814	0.137654320069578	0.110959340752458	0.715221873551994	0.0148092513676887	0.463435958987116
6_40997035_42005196	ENSG00000001167.10	NFYA	Artery_Coronary	COVID19_HGI_A2_ALL_leave_UKBB_23andme_20210107	6_41497035_C_A	0.3577	1.435e-05	2655	0.370113216716566	0.560237289930874	0.0262319178535604	0.0397033210639559	0.00371425443504426	0.257418038381652
6_40997035_42005196	ENSG00000001167.10	NFYA	Adipose_Visceral_Omentum	COVID19_HGI_C2_ALL_eur_leave_23andme_20210107	6_41059873_C_T	8.53067e-10	0.05256	3105	0.00108579779037771	0.973645620716573	2.34498203370035e-05	0.0210234642240206	0.00422166744869174	0.0435304792049359
6_40997035_42005196	ENSG00000001167.10	NFYA	Brain_Caudate_basal_ganglia	COVID19_HGI_B1_ALL_leave_23andme_20210107	6_41371939_T_C	0.0311601	0.000443	2883	0.683649432811362	0.203693299058091	0.0804422852230189	0.0239595175985354	0.00825546530899194	0.0669462163887744
6_40997035_42005196	ENSG00000001167.10	NFYA	Heart_Left_Ventricle	COVID19_HGI_B2_ALL_eur_leave_ukbb_23andme_20210107	6_41501834_G_A	0.886293	4.338e-05	2953	0.642132633057366	0.296533735445236	0.0387058404559738	0.0178694110097241	0.00475838003170023	0.125361249814843
6_40997035_42005196	ENSG00000001167.10	NFYA	Brain_Spinal_cord_cervical_c-1	COVID19_HGI_A2_ALL_eur_leave_23andme_20210107	6_41147412_C_T	0.325903	0.0021	3152	0.717063564976894	0.25605778031787	0.0184144883353294	0.00657377910583826	0.0018903872640686	0.011805776259279
6_40997035_42005196	ENSG00000001167.10	NFYA	Brain_Anterior_cingulate_cortex_BA24	COVID19_HGI_B2_ALL_leave_23andme_20210107	6_41502683_A_C	0.374668	3.436e-08	2810	0.0496278384730586	0.0142399561965097	0.675532635935409	0.193767020405439	0.0668325489895836	0.598046250940307
6_40997035_42005196	ENSG00000001167.10	NFYA	Testis	COVID19_HGI_B1_ALL_eur_leave_23andme_20210107	6_41020223_G_A	1.38655e-20	0.1244	2990	3.03789149899953e-11	0.908890073758112	2.36330718212461e-12	0.0706860658144902	0.0204238603946547	0.0950896042351337
6_40997035_42005196	ENSG00000001167.10	NFYA	Heart_Atrial_Appendage	COVID19_HGI_C2_ALL_leave_23andme_20210107	6_41502683_A_C	0.633235	1.44e-06	2981	0.48228553667685	0.283752116322143	0.139327603074578	0.0819605537588033	0.0126741901676245	0.639765703893466
6_40997035_42005196	ENSG00000001167.10	NFYA	Whole_Blood	COVID19_HGI_B1_ALL_eur_leave_ukbb_23andme_20210107	6_41539892_A_G	0.518993	0.0007843	2991	0.691353017260188	0.198731031049502	0.0795317457060084	0.0228540549302672	0.00753015105403426	0.0255107947765118
6_40997035_42005196	ENSG00000001167.10	NFYA	Brain_Spinal_cord_cervical_c-1	COVID19_HGI_A2_ALL_leave_23andme_20210107	6_41497035_C_A	0.542237	1.522e-05	2651	0.727289565408621	0.222583834614947	0.0357374998212559	0.0109338524328807	0.0034552477222949	0.382740349163513
6_40997035_42005196	ENSG00000001167.10	NFYA	Vagina	COVID19_HGI_C2_ALL_eur_leave_23andme_20210107	6_41497035_C_A	0.831317	0.0006395	3098	0.680580190037561	0.296538129456496	0.0146812032199356	0.00639499625480849	0.00180548103119922	0.0138757136248341
6_40997035_42005196	ENSG00000001167.10	NFYA	Skin_Not_Sun_Exposed_Suprapubic	COVID19_HGI_B1_ALL_eur_leave_ukbb_23andme_20210107	6_41074571_G_A	2.66738e-16	0.1662	2991	7.85660654226001e-07	0.87297831910195	9.03806909106215e-08	0.10039890304465	0.026621901812055	0.069492200042176
6_40997035_42005196	ENSG00000001167.10	NFYA	Esophagus_Muscularis	COVID19_HGI_A2_ALL_eur_leave_ukbb_23andme_20210107	6_41097342_C_T	3.2018e-12	0.2869	3194	0.000174245250803809	0.948893615741987	8.84921827078433e-06	0.0481877700045764	0.00273551978436242	0.066402050927732
6_40997035_42005196	ENSG00000001167.10	NFYA	Minor_Salivary_Gland	COVID19_HGI_C2_ALL_eur_leave_23andme_20210107	6_41497035_C_A	0.921194	0.0006395	3095	0.709590051521302	0.267926234264088	0.0151177688231413	0.00570649113575814	0.00165945425571029	0.0153210996715321
6_40997035_42005196	ENSG00000001167.10	NFYA	Brain_Cerebellum	COVID19_HGI_C2_ALL_leave_23andme_20210107	6_41502683_A_C	0.895876	1.44e-06	2980	0.258400304087318	0.510709726830624	0.0746485844954966	0.14752887778607	0.00871250680049151	0.525320551840597
6_40997035_42005196	ENSG00000001167.10	NFYA	Stomach	COVID19_HGI_B2_ALL_leave_UKBB_23andme_20210107	6_41497035_C_A	0.774029	9.886e-08	2437	0.110596744963104	0.0438275427691327	0.574648503267291	0.22767983672543	0.0432473722750424	0.412799610862557
6_40997035_42005196	ENSG00000001167.10	NFYA	Brain_Cortex	COVID19_HGI_C2_ALL_leave_23andme_20210107	6_41502683_A_C	0.224479	1.44e-06	2980	0.432486783239429	0.332649460686414	0.124939969772344	0.0960843887416763	0.0138393975601362	0.622889369323282
6_40997035_42005196	ENSG00000001167.10	NFYA	Uterus	COVID19_HGI_C2_ALL_eur_leave_ukbb_23andme_20210107	6_41328204_A_G	0.208895	0.0009352	3098	0.747498534180241	0.229246481661154	0.0165493887496923	0.0050738151551309	0.0016317802537812	0.0534317502921972
6_40997035_42005196	ENSG00000001167.10	NFYA	Nerve_Tibial	COVID19_HGI_A2_ALL_leave_UKBB_23andme_20210107	6_41097342_C_T	1.64343e-36	0.3957	2658	3.68476817248481e-20	0.931461819484973	2.61341847412962e-21	0.0660613679950314	0.00247681251999333	0.0546007023252205
6_40997035_42005196	ENSG00000001167.10	NFYA	Brain_Cerebellar_Hemisphere	COVID19_HGI_A2_ALL_eur_leave_23andme_20210107	6_41327913_A_G	0.241349	0.005454	3182	0.554453141982484	0.418360150558129	0.0144188696753007	0.0108778039050317	0.00189003387905448	0.00908258962161665
6_40997035_42005196	ENSG00000001167.10	NFYA	Brain_Spinal_cord_cervical_c-1	COVID19_HGI_B2_ALL_leave_23andme_20210107	6_41502683_A_C	0.640753	3.436e-08	2812	0.0484658653736647	0.0156484665524428	0.659716203927796	0.212943327479483	0.0632261366666128	0.597149123479947
6_40997035_42005196	ENSG00000001167.10	NFYA	Brain_Cerebellum	COVID19_HGI_C2_ALL_leave_UKBB_23andme_20210107	6_41502683_A_C	0.895876	6.398e-06	2891	0.304159032242439	0.598374507348387	0.0314978369025394	0.0619619408683582	0.00400668263827625	0.342320602772976
6_40997035_42005196	ENSG00000001167.10	NFYA	Colon_Transverse	COVID19_HGI_C2_ALL_leave_UKBB_23andme_20210107	6_41068601_A_C	1.79605e-13	0.3803	2892	0.000155020001275414	0.904390740061636	1.60542901572777e-05	0.0936593696619403	0.00177881598499154	0.0456370153366061
6_40997035_42005196	ENSG00000001167.10	NFYA	Uterus	COVID19_HGI_C2_ALL_leave_UKBB_23andme_20210107	6_41502683_A_C	0.329144	6.398e-06	2889	0.699510601925133	0.200252221393549	0.0724348128259297	0.0207291846197145	0.00707317923567378	0.481910485673402
6_40997035_42005196	ENSG00000001167.10	NFYA	Colon_Transverse	COVID19_HGI_C2_ALL_eur_leave_ukbb_23andme_20210107	6_41068601_A_C	1.79605e-13	0.2266	3106	0.000167239139539358	0.975681198117067	3.71330603425244e-06	0.0216611195913413	0.00248672984601808	0.0512077296413044
6_40997035_42005196	ENSG00000001167.10	NFYA	Pancreas	COVID19_HGI_C2_ALL_leave_UKBB_23andme_20210107	6_41059873_C_T	1.34394e-16	0.0855	2892	6.58396573898905e-07	0.903327644891151	6.81853280155211e-08	0.093547927769095	0.00312370075785112	0.0901711971123786
6_40997035_42005196	ENSG00000001167.10	NFYA	Minor_Salivary_Gland	COVID19_HGI_B2_ALL_leave_23andme_20210107	6_41502683_A_C	0.805768	3.436e-08	2815	0.047816681471711	0.016655627972003	0.650881029314772	0.226658545626167	0.0579881156153477	0.601326086021015
6_40997035_42005196	ENSG00000001167.10	NFYA	Breast_Mammary_Tissue	COVID19_HGI_C2_ALL_leave_UKBB_23andme_20210107	6_41100861_C_G	9.42342e-13	0.4987	2892	0.000143001900164829	0.904566863687329	1.48096631363681e-05	0.0936777907824768	0.00159753396689221	0.0262016038003237
6_40997035_42005196	ENSG00000001167.10	NFYA	Testis	COVID19_HGI_B1_ALL_eur_leave_ukbb_23andme_20210107	6_41020223_G_A	1.38655e-20	0.01915	2991	2.69125383885453e-11	0.805181455922264	3.09595981500641e-12	0.0925240269146907	0.102294517133036	0.0991077752336317
6_40997035_42005196	ENSG00000001167.10	NFYA	Brain_Hypothalamus	COVID19_HGI_B1_ALL_eur_leave_23andme_20210107	6_41513934_G_C	0.597484	0.003388	2974	0.701591300330803	0.225229349381667	0.0514473192742183	0.0165107278571306	0.00522130315618115	0.00886198800413605
6_40997035_42005196	ENSG00000001167.10	NFYA	Artery_Aorta	COVID19_HGI_B1_ALL_leave_UKBB_23andme_20210107	6_41080381_C_T	1.12624e-09	0.07539	2639	0.0138647576260848	0.838956751134559	0.00179364323598391	0.108496498424126	0.0368883495792461	0.046582592073764
6_40997035_42005196	ENSG00000001167.10	NFYA	Brain_Caudate_basal_ganglia	COVID19_HGI_B1_ALL_eur_leave_23andme_20210107	6_41490052_G_A	0.0550985	0.005275	2983	0.706167917600883	0.216802313043861	0.0547252825192858	0.0167958321262029	0.00550865470976774	0.00947835051652588
6_40997035_42005196	ENSG00000001167.10	NFYA	Artery_Tibial	COVID19_HGI_B2_ALL_leave_UKBB_23andme_20210107	6_41059873_C_T	2.61613e-10	0.1525	2437	5.27436382697327e-05	0.161246609182468	0.000274050134103718	0.837819010473107	0.000607586572052176	0.0447654527860194
6_40997035_42005196	ENSG00000001167.10	NFYA	Adipose_Subcutaneous	COVID19_HGI_C2_ALL_leave_UKBB_23andme_20210107	6_41119520_G_C	3.29695e-14	0.3098	2892	9.23493607890185e-06	0.904671075989114	9.56394930814115e-07	0.0936885506419344	0.00163018203794214	0.0572355101411038
6_40997035_42005196	ENSG00000001167.10	NFYA	Ovary	COVID19_HGI_B2_ALL_eur_leave_23andme_20210107	6_41501834_G_A	0.622208	4.511e-05	2949	0.562168874411152	0.379936427856188	0.0318654346277822	0.0215314497562244	0.00449781334865402	0.124571541850485
6_40997035_42005196	ENSG00000001167.10	NFYA	Artery_Aorta	COVID19_HGI_B2_ALL_leave_23andme_20210107	6_41502683_A_C	0.2243	3.436e-08	2818	0.00106656240940606	0.0672510636949278	0.0145180642440811	0.915420790216272	0.00174351943531321	0.520478978139309
6_40997035_42005196	ENSG00000001167.10	NFYA	Small_Intestine_Terminal_Ileum	COVID19_HGI_B2_ALL_leave_UKBB_23andme_20210107	6_41497035_C_A	0.0190345	9.886e-08	2437	0.10356718738463	0.0422972520384012	0.538123696479815	0.219675525702349	0.0963363383948047	0.655701998411088
6_40997035_42005196	ENSG00000001167.10	NFYA	Artery_Tibial	COVID19_HGI_C2_ALL_leave_UKBB_23andme_20210107	6_41059873_C_T	2.61613e-10	0.0855	2892	0.000270247653156964	0.903822431497799	2.79875771023708e-05	0.0936000135879427	0.00227931968399847	0.078778135955084
6_40997035_42005196	ENSG00000001167.10	NFYA	Small_Intestine_Terminal_Ileum	COVID19_HGI_B1_ALL_eur_leave_23andme_20210107	6_41513934_G_C	0.306767	0.003388	2986	0.628012033758905	0.293887475285527	0.0488094440541498	0.0228346413952904	0.00645640550612776	0.00743214846370296
6_40997035_42005196	ENSG00000001167.10	NFYA	Spleen	COVID19_HGI_B2_ALL_leave_23andme_20210107	6_41502683_A_C	0.23729	3.436e-08	2818	0.00607709115588742	0.0617990867699386	0.0827214601229409	0.841201937903576	0.0082004240476573	0.62283683566315
6_40997035_42005196	ENSG00000001167.10	NFYA	Whole_Blood	COVID19_HGI_B2_ALL_eur_leave_23andme_20210107	6_41501834_G_A	0.0764229	4.511e-05	2953	0.733809998590208	0.208547771454424	0.0416150200127676	0.0118227257830315	0.00420448415956848	0.24462493459799
6_40997035_42005196	ENSG00000001167.10	NFYA	Adipose_Visceral_Omentum	COVID19_HGI_C2_ALL_leave_UKBB_23andme_20210107	6_41059873_C_T	8.53067e-10	0.0855	2892	0.0010071785018315	0.903124775291087	0.000104306126793587	0.0935278058116989	0.00223593426858884	0.0550319962786829
17_43205356_45363133	ENSG00000004897.7	CDC27	Artery_Coronary	COVID19_HGI_C2_ALL_eur_leave_ukbb_23andme_20210107	17_44863133_T_C	0.251399	0.0002629	1730	0.849852189970824	0.137824864823011	0.00975820517331808	0.00158155472516584	0.000983185307680732	0.0697522293424178
17_43205356_45363133	ENSG00000004897.7	CDC27	Brain_Hippocampus	COVID19_HGI_B2_ALL_eur_leave_23andme_20210107	17_44826056_C_G	0.365742	1.626e-06	1635	0.279643135206222	0.0426178842884128	0.54637010963872	0.0832191834944667	0.0481496873721786	0.0573288825918128
17_43205356_45363133	ENSG00000004897.7	CDC27	Adipose_Visceral_Omentum	COVID19_HGI_A2_ALL_leave_23andme_20210107	17_45270326_A_G	3.682e-20	0.2455	1577	0.00312632918132152	0.959090163035177	0.000102142061046949	0.0313286220144068	0.00635274370804764	0.092290534254291
17_43205356_45363133	ENSG00000004897.7	CDC27	Brain_Frontal_Cortex_BA9	COVID19_HGI_A2_ALL_leave_UKBB_23andme_20210107	17_44863133_T_C	0.961192	0.001149	1582	0.870167249643824	0.116219114661019	0.0111624583161944	0.00148989121774496	0.000961286161217582	0.0248826195730581
17_43205356_45363133	ENSG00000004897.7	CDC27	Brain_Cerebellar_Hemisphere	COVID19_HGI_A2_ALL_eur_leave_23andme_20210107	17_44941323_C_T	0.404222	0.0002752	1761	0.849885818846437	0.132121015235229	0.0144658891116923	0.00224754936622677	0.00127972744041531	0.253602155038167
17_43205356_45363133	ENSG00000004897.7	CDC27	Brain_Putamen_basal_ganglia	COVID19_HGI_C2_ALL_leave_23andme_20210107	17_44280902_G_C	0.406064	7.33e-05	1651	0.830424153662575	0.126477785023354	0.0347178369357769	0.00528460597007815	0.00309561840821571	0.0607210301465588
17_43205356_45363133	ENSG00000004897.7	CDC27	Breast_Mammary_Tissue	COVID19_HGI_B2_ALL_leave_UKBB_23andme_20210107	17_44863133_T_C	0.616884	2.548e-06	1405	0.555968117079351	0.325592248646051	0.0709234386923564	0.0415289878675896	0.00598720771465194	0.442476790040712
17_43205356_45363133	ENSG00000004897.7	CDC27	Brain_Cerebellum	COVID19_HGI_C2_ALL_leave_UKBB_23andme_20210107	17_44863133_T_C	0.847367	0.0001428	1606	0.851478843602101	0.134797909025188	0.0111163734567544	0.0017589890261184	0.00084788488983808	0.0925271349649496
17_43205356_45363133	ENSG00000004897.7	CDC27	Cells_EBV-transformed_lymphocytes	COVID19_HGI_B2_ALL_leave_23andme_20210107	17_44863133_T_C	0.251015	1.71e-08	1537	0.0176697699849294	0.00298821010387367	0.784838710997332	0.132665581368101	0.0618377275457643	0.233836049989873
17_43205356_45363133	ENSG00000004897.7	CDC27	Muscle_Skeletal	COVID19_HGI_A2_ALL_eur_leave_23andme_20210107	17_45208191_T_C	6.04087e-45	0.1694	1766	1.05917233437347e-13	0.974866296184071	1.80634803695405e-15	0.0166171803840163	0.00851652343180565	0.071872550582312
17_43205356_45363133	ENSG00000004897.7	CDC27	Colon_Transverse	COVID19_HGI_A2_ALL_eur_leave_ukbb_23andme_20210107	17_44941323_C_T	0.329633	0.000271	1768	0.77736373361426	0.204675989185441	0.0128179829121233	0.00337314173981231	0.00176915254836393	0.244071148883327
17_43205356_45363133	ENSG00000004897.7	CDC27	Adrenal_Gland	COVID19_HGI_C2_ALL_eur_leave_23andme_20210107	17_44826056_C_G	0.338565	0.0001425	1728	0.841778966273442	0.124459696690596	0.0275253320653758	0.0040675394000591	0.0021684655705271	0.0458045396631848
17_43205356_45363133	ENSG00000004897.7	CDC27	Brain_Spinal_cord_cervical_c-1	COVID19_HGI_B1_ALL_leave_UKBB_23andme_20210107	17_45359414_A_T	0.749229	0.001863	1410	0.83136816215604	0.124785387004492	0.0351257317450265	0.0052687947518495	0.00345192434259173	0.0263638648929596
17_43205356_45363133	ENSG00000004897.7	CDC27	Esophagus_Mucosa	COVID19_HGI_B2_ALL_eur_leave_23andme_20210107	17_44826056_C_G	0.542405	1.626e-06	1640	0.289528945491444	0.0387386279930163	0.565783948852439	0.075670940805272	0.0302775368578288	0.06161596657038
17_43205356_45363133	ENSG00000004897.7	CDC27	Nerve_Tibial	COVID19_HGI_A2_ALL_leave_23andme_20210107	17_44863133_T_C	0.286815	5.84e-05	1577	0.818055691691479	0.148411314734428	0.0267271581315806	0.00484687066590677	0.00195896477660573	0.137404182601446
17_43205356_45363133	ENSG00000004897.7	CDC27	Cells_EBV-transformed_lymphocytes	COVID19_HGI_C2_ALL_eur_leave_23andme_20210107	17_44826056_C_G	0.614417	0.0001425	1728	0.814005018592622	0.152295482837422	0.0266171516958124	0.00497780575019005	0.00210454112395388	0.0402399334736844
17_43205356_45363133	ENSG00000004897.7	CDC27	Brain_Hippocampus	COVID19_HGI_C2_ALL_eur_leave_ukbb_23andme_20210107	17_44863133_T_C	0.276164	0.0002629	1725	0.851200360430376	0.136592507690524	0.00975998264084751	0.00156530699637103	0.000881842241881404	0.0768351845742971
17_43205356_45363133	ENSG00000004897.7	CDC27	Artery_Aorta	COVID19_HGI_C2_ALL_leave_UKBB_23andme_20210107	17_44863133_T_C	0.213379	0.0001428	1612	0.825396515188526	0.160655933866397	0.0107929194191624	0.00209968878045073	0.00105494274546489	0.106648078254816
17_43205356_45363133	ENSG00000004897.7	CDC27	Brain_Cerebellar_Hemisphere	COVID19_HGI_A2_ALL_leave_23andme_20210107	17_44863133_T_C	0.872872	5.84e-05	1577	0.849342327056058	0.116975255672651	0.0277493414123609	0.00381965101931526	0.00211342483961479	0.122217015644286
17_43205356_45363133	ENSG00000004897.7	CDC27	Cells_Transformed_fibroblasts	COVID19_HGI_B1_ALL_leave_UKBB_23andme_20210107	17_45359414_A_T	0.0789429	0.001863	1414	0.8406672808604	0.11509763386111	0.0356158647153597	0.00487250081597205	0.00374671974715829	0.0447009631981834
17_43205356_45363133	ENSG00000004897.7	CDC27	Esophagus_Mucosa	COVID19_HGI_C2_ALL_leave_UKBB_23andme_20210107	17_44863133_T_C	0.491693	0.0001428	1612	0.872215578054441	0.114143201884755	0.0114051274470545	0.00149179699516451	0.000744295618585024	0.0971689960788349
17_43205356_45363133	ENSG00000004897.7	CDC27	Brain_Cortex	COVID19_HGI_B1_ALL_eur_leave_23andme_20210107	17_44289832_A_G	0.364385	9.579e-06	1585	0.569363449039246	0.0943241658325002	0.27111110051444	0.0448935842030947	0.0203077004107194	0.299549565949707
17_43205356_45363133	ENSG00000004897.7	CDC27	Uterus	COVID19_HGI_A2_ALL_eur_leave_ukbb_23andme_20210107	17_44941323_C_T	0.447399	0.000271	1767	0.835545323161171	0.146874196312751	0.0137690067623426	0.00241895709955145	0.00139251666418385	0.329626846486256
17_43205356_45363133	ENSG00000004897.7	CDC27	Adipose_Subcutaneous	COVID19_HGI_B2_ALL_leave_23andme_20210107	17_44863133_T_C	0.133797	1.71e-08	1537	1.11896549825236e-05	0.0220040053195795	0.000497011245787521	0.977352438363793	0.00013535541585861	0.0782032205329757
17_43205356_45363133	ENSG00000004897.7	CDC27	Small_Intestine_Terminal_Ileum	COVID19_HGI_B1_ALL_eur_leave_ukbb_23andme_20210107	17_45359414_A_T	0.167646	0.0004106	1585	0.792334464724241	0.112372657037872	0.0765533382104131	0.0108492696827023	0.00789027034477201	0.0654405164016232
17_43205356_45363133	ENSG00000004897.7	CDC27	Stomach	COVID19_HGI_B1_ALL_eur_leave_ukbb_23andme_20210107	17_45361047_G_A	0.210953	0.0004098	1591	0.784289016484735	0.120431308297764	0.075941117431279	0.0116534346089784	0.00768512317724383	0.062205067493564
17_43205356_45363133	ENSG00000004897.7	CDC27	Brain_Anterior_cingulate_cortex_BA24	COVID19_HGI_A2_ALL_leave_23andme_20210107	17_44863133_T_C	0.925597	5.84e-05	1575	0.83998109747545	0.126262623012965	0.0274321243814583	0.00412128513423515	0.00220286999589099	0.120735754266365
17_43205356_45363133	ENSG00000004897.7	CDC27	Brain_Cerebellum	COVID19_HGI_A2_ALL_leave_23andme_20210107	17_44863133_T_C	0.847367	5.84e-05	1574	0.837072952423567	0.129368221768554	0.0273297877526252	0.00422176561692876	0.00200727243832555	0.117344713371105
17_43205356_45363133	ENSG00000004897.7	CDC27	Pituitary	COVID19_HGI_B2_ALL_eur_leave_23andme_20210107	17_44826056_C_G	0.663568	1.626e-06	1640	0.277345815270365	0.047642267059025	0.541976244534085	0.0930603187913199	0.0399753543452053	0.0532261251165734
17_43205356_45363133	ENSG00000004897.7	CDC27	Thyroid	COVID19_HGI_B1_ALL_eur_leave_ukbb_23andme_20210107	17_45360317_A_G	0.790074	0.0004109	1591	0.785822975322805	0.120008909347477	0.0760896475595967	0.0116137549842904	0.00646471278583059	0.0452737786977519
17_43205356_45363133	ENSG00000004897.7	CDC27	Lung	COVID19_HGI_B2_ALL_leave_UKBB_23andme_20210107	17_44863133_T_C	0.855619	2.548e-06	1405	0.79594059101	0.0864228302354506	0.10153611686549	0.0110196598503989	0.00508080203866002	0.605274758217901
17_43205356_45363133	ENSG00000004897.7	CDC27	Uterus	COVID19_HGI_B1_ALL_leave_UKBB_23andme_20210107	17_45359414_A_T	0.847941	0.001863	1414	0.839050152814323	0.117021694217556	0.0355473531709856	0.00495433616720424	0.00342646362993157	0.0264863379652952
17_43205356_45363133	ENSG00000004897.7	CDC27	Pancreas	COVID19_HGI_B2_ALL_eur_leave_23andme_20210107	17_44826056_C_G	0.674972	1.626e-06	1640	0.288538850028697	0.0383784047813824	0.563849150520953	0.0749630163803986	0.0342705782885688	0.059911241739067
17_43205356_45363133	ENSG00000004897.7	CDC27	Breast_Mammary_Tissue	COVID19_HGI_B1_ALL_eur_leave_ukbb_23andme_20210107	17_45302526_T_C	1.31365e-12	0.3048	1591	0.558646275596768	0.343094880822554	0.0540925877143997	0.0332102265793865	0.0109560292868921	0.036545231412731
17_43205356_45363133	ENSG00000004897.7	CDC27	Prostate	COVID19_HGI_B1_ALL_leave_23andme_20210107	17_44367288_G_C	0.410518	8.337e-05	1551	0.510653708008551	0.0669376576544159	0.350502892676017	0.0459187349621798	0.0259870066988355	0.0342131734217984
17_43205356_45363133	ENSG00000004897.7	CDC27	Whole_Blood	COVID19_HGI_C2_ALL_eur_leave_23andme_20210107	17_44826056_C_G	0.648919	0.0001425	1728	0.853736806937237	0.113013706513294	0.0279163415206405	0.00369379606145704	0.00163934896737227	0.0391626161702277
17_43205356_45363133	ENSG00000004897.7	CDC27	Brain_Hypothalamus	COVID19_HGI_B2_ALL_eur_leave_ukbb_23andme_20210107	17_44863133_T_C	0.539936	0.000207	1633	0.85054250574948	0.130426644990687	0.0151754717764646	0.00232555654638223	0.00152982093698656	0.0548223995082099
17_43205356_45363133	ENSG00000004897.7	CDC27	Esophagus_Gastroesophageal_Junction	COVID19_HGI_A2_ALL_leave_23andme_20210107	17_44863133_T_C	0.293452	5.84e-05	1577	0.823404626144989	0.142347452866935	0.0269019161809731	0.00464801579617856	0.00269798901092467	0.112984501839229
17_43205356_45363133	ENSG00000004897.7	CDC27	Brain_Nucleus_accumbens_basal_ganglia	COVID19_HGI_B2_ALL_leave_UKBB_23andme_20210107	17_44863133_T_C	0.907213	2.548e-06	1402	0.778825302403856	0.102104658197915	0.0993368857094669	0.013016433311478	0.0067167203772841	0.619404243782914
17_43205356_45363133	ENSG00000004897.7	CDC27	Brain_Hippocampus	COVID19_HGI_B1_ALL_eur_leave_ukbb_23andme_20210107	17_45361047_G_A	0.313488	0.0004098	1586	0.788544279265603	0.116668496143927	0.0762795565726152	0.0112786573826323	0.00722901063522327	0.0622152281572665
17_43205356_45363133	ENSG00000004897.7	CDC27	Brain_Cerebellum	COVID19_HGI_B2_ALL_eur_leave_ukbb_23andme_20210107	17_44863133_T_C	0.847367	0.000207	1635	0.845015447922724	0.136277549768607	0.0150819436908515	0.00243110516840675	0.00119395344941078	0.0573825563602651
17_43205356_45363133	ENSG00000004897.7	CDC27	Artery_Aorta	COVID19_HGI_A2_ALL_leave_23andme_20210107	17_44863133_T_C	0.213379	5.84e-05	1577	0.813594275528879	0.152641051506295	0.0265813966920116	0.0049848232894411	0.00219845298337289	0.154058046642145
17_43205356_45363133	ENSG00000004897.7	CDC27	Muscle_Skeletal	COVID19_HGI_B2_ALL_eur_leave_ukbb_23andme_20210107	17_45208191_T_C	6.04087e-45	0.1464	1640	1.12644204595928e-13	0.974321134461648	2.01754732583087e-15	0.0174426304685037	0.00823623506973243	0.0833434948350494
17_43205356_45363133	ENSG00000004897.7	CDC27	Brain_Substantia_nigra	COVID19_HGI_A2_ALL_eur_leave_ukbb_23andme_20210107	17_44941323_C_T	0.170102	0.000271	1753	0.837190057187378	0.145435111663062	0.0136455172647272	0.00236911387580967	0.00136020000902363	0.348838106972089
17_43205356_45363133	ENSG00000004897.7	CDC27	Brain_Cerebellum	COVID19_HGI_B1_ALL_leave_23andme_20210107	17_44354231_A_G	0.557538	6.95e-05	1547	0.501703338234087	0.0769410202303389	0.344327784847431	0.0527817231331928	0.0242461335549506	0.0352711444737676
17_43205356_45363133	ENSG00000004897.7	CDC27	Artery_Aorta	COVID19_HGI_B1_ALL_leave_UKBB_23andme_20210107	17_45359414_A_T	0.297491	0.001863	1414	0.814945476225889	0.140704866793214	0.0345261300070456	0.0059572620132458	0.00386626496060593	0.0251956030355166
17_43205356_45363133	ENSG00000004897.7	CDC27	Heart_Atrial_Appendage	COVID19_HGI_A2_ALL_eur_leave_23andme_20210107	17_44863133_T_C	0.00632583	0.0004202	1766	0.497806796055482	0.482081174639581	0.0084897641267142	0.00821817000757264	0.00340409517065079	0.0769405717071272
17_43205356_45363133	ENSG00000004897.7	CDC27	Esophagus_Gastroesophageal_Junction	COVID19_HGI_C2_ALL_eur_leave_23andme_20210107	17_44826056_C_G	0.229993	0.0001425	1728	0.810734780322622	0.155216017029481	0.0265102181682224	0.00507294280289831	0.00246604167677579	0.0428036864594494
17_43205356_45363133	ENSG00000004897.7	CDC27	Brain_Anterior_cingulate_cortex_BA24	COVID19_HGI_B2_ALL_eur_leave_ukbb_23andme_20210107	17_44863133_T_C	0.925597	0.000207	1634	0.848351538883584	0.13286664987555	0.01514487215148	0.00237068491622106	0.00126625417316463	0.061123232514923
17_43205356_45363133	ENSG00000004897.7	CDC27	Esophagus_Muscularis	COVID19_HGI_C2_ALL_eur_leave_23andme_20210107	17_44826056_C_G	0.301804	0.0001425	1728	0.800990264071617	0.165372463251462	0.0261915822122626	0.00540547428328049	0.00204021618137816	0.0412676874078758
17_43205356_45363133	ENSG00000004897.7	CDC27	Adipose_Visceral_Omentum	COVID19_HGI_C2_ALL_leave_23andme_20210107	17_45294093_G_A	2.78986e-19	0.4382	1661	0.00205822432071769	0.954718400067182	8.66154768178968e-05	0.0401740912198481	0.00296266891543449	0.0822382782963665
17_43205356_45363133	ENSG00000004897.7	CDC27	Heart_Left_Ventricle	COVID19_HGI_A2_ALL_leave_23andme_20210107	17_45302686_A_T	3.16416e-10	0.1339	1577	0.0138867816624319	0.95189493664905	0.000453702863020394	0.0310972281146765	0.00266735071082138	0.528305136856313
17_43205356_45363133	ENSG00000004897.7	CDC27	Brain_Caudate_basal_ganglia	COVID19_HGI_A2_ALL_leave_23andme_20210107	17_44863133_T_C	0.922226	5.84e-05	1575	0.836688333390316	0.129548541583754	0.0273229767041163	0.00422833813593593	0.00221181018587857	0.109712184906594
17_43205356_45363133	ENSG00000004897.7	CDC27	Brain_Spinal_cord_cervical_c-1	COVID19_HGI_B2_ALL_leave_UKBB_23andme_20210107	17_44863133_T_C	0.628438	2.548e-06	1404	0.765036185886342	0.114905960946345	0.0975909348601163	0.0146500259085428	0.00781689239865346	0.622724087379573
17_43205356_45363133	ENSG00000004897.7	CDC27	Esophagus_Mucosa	COVID19_HGI_C2_ALL_eur_leave_ukbb_23andme_20210107	17_44863133_T_C	0.491693	0.0002629	1731	0.865402640556017	0.122581147896754	0.0099405607696179	0.00140737613471354	0.000668274642897988	0.0622235536529056
17_43205356_45363133	ENSG00000004897.7	CDC27	Prostate	COVID19_HGI_C2_ALL_leave_23andme_20210107	17_44280902_G_C	0.591417	7.33e-05	1660	0.838687226679297	0.118381747019969	0.0352917939170495	0.00497882027158814	0.00266041211209665	0.062192618279083
17_43205356_45363133	ENSG00000004897.7	CDC27	Spleen	COVID19_HGI_B2_ALL_eur_leave_ukbb_23andme_20210107	17_44826056_C_G	0.0203389	0.0005223	1636	0.846115322517326	0.135914322757021	0.0140948011775494	0.0022624817926917	0.00161307175541113	0.0882640668674655
17_43205356_45363133	ENSG00000004897.7	CDC27	Heart_Atrial_Appendage	COVID19_HGI_A2_ALL_leave_23andme_20210107	17_44863133_T_C	0.00632583	5.84e-05	1577	0.509092406693732	0.44917326270552	0.0166328446773058	0.0146647558549077	0.0104367300685347	0.16383068312471
17_43205356_45363133	ENSG00000004897.7	CDC27	Colon_Transverse	COVID19_HGI_B1_ALL_leave_23andme_20210107	17_44354231_A_G	0.144094	6.95e-05	1552	0.462479352738722	0.108523712940211	0.317452327574656	0.0744551122998617	0.0370894944465488	0.0353708760009715
17_43205356_45363133	ENSG00000004897.7	CDC27	Vagina	COVID19_HGI_A2_ALL_eur_leave_ukbb_23andme_20210107	17_44941323_C_T	0.104722	0.000271	1762	0.844758215934155	0.137701941421839	0.0138928172304116	0.00226324990115554	0.00138377551243938	0.366975912719175
17_43205356_45363133	ENSG00000004897.7	CDC27	Adipose_Subcutaneous	COVID19_HGI_C2_ALL_leave_23andme_20210107	17_45208191_T_C	5.75173e-21	0.3332	1661	0.000374184466869214	0.95647266112951	1.57466636116836e-05	0.040247988375203	0.00288941936480615	0.065040248329297
17_43205356_45363133	ENSG00000004897.7	CDC27	Adipose_Subcutaneous	COVID19_HGI_A2_ALL_eur_leave_23andme_20210107	17_45208191_T_C	5.75173e-21	0.1694	1766	0.000379014225846011	0.974697250047053	6.46383577644689e-06	0.016614511177194	0.00830276071413094	0.070403300790952
17_43205356_45363133	ENSG00000004897.7	CDC27	Brain_Cerebellar_Hemisphere	COVID19_HGI_B1_ALL_leave_23andme_20210107	17_44354231_A_G	0.796053	6.95e-05	1550	0.509071439726987	0.0691740424667078	0.3493984448352	0.047452328279548	0.0249037446915578	0.0348584642971756
17_43205356_45363133	ENSG00000004897.7	CDC27	Whole_Blood	COVID19_HGI_B2_ALL_leave_UKBB_23andme_20210107	17_44863133_T_C	0.425309	2.548e-06	1405	0.796718825190924	0.0847655108763918	0.101635394220654	0.0108072476147946	0.00607302209723558	0.655394619742741
17_43205356_45363133	ENSG00000004897.7	CDC27	Esophagus_Muscularis	COVID19_HGI_A2_ALL_eur_leave_ukbb_23andme_20210107	17_44941323_C_T	0.890639	0.000271	1768	0.810369983863236	0.171860181727737	0.0133622243442746	0.00283223430354866	0.00157537576120402	0.259074930208942
17_43205356_45363133	ENSG00000004897.7	CDC27	Esophagus_Muscularis	COVID19_HGI_B1_ALL_eur_leave_ukbb_23andme_20210107	17_45361047_G_A	0.459639	0.0004098	1591	0.76208458279582	0.143355435982879	0.0737911070769038	0.0138739216464425	0.00689495249795526	0.0481546953282227
17_43205356_45363133	ENSG00000004897.7	CDC27	Brain_Hippocampus	COVID19_HGI_B1_ALL_eur_leave_23andme_20210107	17_44289832_A_G	0.414863	9.579e-06	1585	0.576416739354968	0.0852342093530832	0.274460569745385	0.0405609026553362	0.0233275788912282	0.265798622445701
17_43205356_45363133	ENSG00000004897.7	CDC27	Brain_Anterior_cingulate_cortex_BA24	COVID19_HGI_B1_ALL_leave_23andme_20210107	17_44354231_A_G	0.52067	6.95e-05	1546	0.502332309191706	0.0745284294930172	0.344750613179052	0.0511215865894016	0.0272670615468232	0.0351760108014036
17_43205356_45363133	ENSG00000004897.7	CDC27	Heart_Left_Ventricle	COVID19_HGI_B1_ALL_eur_leave_ukbb_23andme_20210107	17_45302686_A_T	3.16416e-10	0.5795	1591	0.0137937644685328	0.885772284252045	0.00133562228375876	0.0857541926286541	0.0133441363670093	0.323455893679565
17_43205356_45363133	ENSG00000004897.7	CDC27	Artery_Tibial	COVID19_HGI_B1_ALL_leave_23andme_20210107	17_44367288_G_C	0.0939572	8.337e-05	1552	0.40031684124692	0.165722374384267	0.2747831060319	0.113708697920101	0.0454689804168129	0.0266374419189914
17_43205356_45363133	ENSG00000004897.7	CDC27	Vagina	COVID19_HGI_B1_ALL_eur_leave_23andme_20210107	17_44289832_A_G	0.227506	9.579e-06	1585	0.576651561070667	0.0846071506421284	0.274519692328039	0.0402539584638489	0.023967637495317	0.328789091104545
17_43205356_45363133	ENSG00000004897.7	CDC27	Small_Intestine_Terminal_Ileum	COVID19_HGI_A2_ALL_leave_23andme_20210107	17_44863133_T_C	0.160069	5.84e-05	1576	0.847346761968353	0.118263046896406	0.0276658739979104	0.00385842289671972	0.00286589424061169	0.15219583930551
17_43205356_45363133	ENSG00000004897.7	CDC27	Whole_Blood	COVID19_HGI_A2_ALL_leave_UKBB_23andme_20210107	17_44863133_T_C	0.425309	0.001149	1584	0.883212655164631	0.103263573662806	0.0113550215750709	0.00132676592593377	0.000841983671558112	0.0260086089733063
17_43205356_45363133	ENSG00000004897.7	CDC27	Uterus	COVID19_HGI_C2_ALL_leave_UKBB_23andme_20210107	17_44863133_T_C	0.0537571	0.0001428	1612	0.849852170856616	0.135827061177589	0.0111127025974427	0.0017746469250708	0.00143341844328154	0.149765147707664
17_43205356_45363133	ENSG00000004897.7	CDC27	Testis	COVID19_HGI_A2_ALL_eur_leave_ukbb_23andme_20210107	17_45203877_T_A	7.91502e-09	0.2117	1768	0.0315049081672165	0.94943103529507	0.000519485740166755	0.0156523155456958	0.00289225525185112	0.199093807484644
17_43205356_45363133	ENSG00000004897.7	CDC27	Minor_Salivary_Gland	COVID19_HGI_B1_ALL_eur_leave_23andme_20210107	17_44289832_A_G	0.960175	9.579e-06	1577	0.568822617345703	0.0941722140711009	0.270703658281703	0.044795211743512	0.0215062985579812	0.249837170410814
17_43205356_45363133	ENSG00000004897.7	CDC27	Cells_Transformed_fibroblasts	COVID19_HGI_A2_ALL_leave_UKBB_23andme_20210107	17_44863133_T_C	0.877975	0.001149	1584	0.858082779570235	0.128318010220498	0.0110319393842931	0.00164880174949671	0.000918469075477515	0.0191939301035564
17_43205356_45363133	ENSG00000004897.7	CDC27	Cells_Transformed_fibroblasts	COVID19_HGI_B1_ALL_eur_leave_23andme_20210107	17_44289832_A_G	0.497147	9.579e-06	1590	0.578106608245385	0.0883217312746102	0.275328226087391	0.0420477857173426	0.016195648675272	0.268880952348964
17_43205356_45363133	ENSG00000004897.7	CDC27	Skin_Sun_Exposed_Lower_leg	COVID19_HGI_A2_ALL_leave_23andme_20210107	17_44863133_T_C	0.508621	5.84e-05	1577	0.785226522593781	0.181162409050256	0.0256545778626403	0.00591681940337314	0.00203967108994918	0.0912115923742856
17_43205356_45363133	ENSG00000004897.7	CDC27	Whole_Blood	COVID19_HGI_B2_ALL_eur_leave_23andme_20210107	17_44826056_C_G	0.648919	1.626e-06	1640	0.291021165514168	0.0367376196140598	0.56869997555775	0.071759159103236	0.0317820802107871	0.0563716137392577
17_43205356_45363133	ENSG00000004897.7	CDC27	Artery_Aorta	COVID19_HGI_C2_ALL_eur_leave_ukbb_23andme_20210107	17_44863133_T_C	0.213379	0.0002629	1731	0.817957157773821	0.169776640641022	0.00939557201786501	0.00194924022845949	0.000921389338832602	0.0701211298639865
17_43205356_45363133	ENSG00000004897.7	CDC27	Cells_EBV-transformed_lymphocytes	COVID19_HGI_A2_ALL_eur_leave_ukbb_23andme_20210107	17_44941323_C_T	0.429536	0.000271	1768	0.824691449371147	0.157724087020432	0.013598371584259	0.00259933226640324	0.00138675975775932	0.330409944997403
17_43205356_45363133	ENSG00000004897.7	CDC27	Esophagus_Muscularis	COVID19_HGI_C2_ALL_leave_UKBB_23andme_20210107	17_44863133_T_C	0.338383	0.0001428	1612	0.82736199701628	0.158734578949594	0.0108186201419016	0.00207460981171312	0.00101019408051079	0.0836576589211822
17_43205356_45363133	ENSG00000004897.7	CDC27	Prostate	COVID19_HGI_A2_ALL_leave_23andme_20210107	17_44863133_T_C	0.150159	5.84e-05	1577	0.85314381546044	0.113038634742788	0.0278735419805511	0.00369089577309155	0.00225311204313049	0.199952489412936
17_43205356_45363133	ENSG00000004897.7	CDC27	Minor_Salivary_Gland	COVID19_HGI_A2_ALL_eur_leave_23andme_20210107	17_44941323_C_T	0.0817056	0.0002752	1750	0.830773174497349	0.151870130646592	0.0135927299355911	0.00248354905929739	0.0012804158611702	0.2580156327517
17_43205356_45363133	ENSG00000004897.7	CDC27	Brain_Putamen_basal_ganglia	COVID19_HGI_A2_ALL_leave_UKBB_23andme_20210107	17_44863133_T_C	0.132462	0.001149	1577	0.861459677428697	0.124895844230726	0.0109931935693792	0.00159275279502356	0.00105853197617438	0.0410657903967692
17_43205356_45363133	ENSG00000004897.7	CDC27	Pancreas	COVID19_HGI_B1_ALL_eur_leave_ukbb_23andme_20210107	17_45360317_A_G	0.534374	0.0004109	1591	0.802193179072473	0.103772160802294	0.0776747412421521	0.0100417300228898	0.00631818886019047	0.0600419514703163
17_43205356_45363133	ENSG00000004897.7	CDC27	Brain_Cerebellar_Hemisphere	COVID19_HGI_B2_ALL_eur_leave_ukbb_23andme_20210107	17_44863133_T_C	0.872872	0.000207	1635	0.85770916188064	0.123554226705243	0.0153241057382517	0.00220625301043447	0.00120625266543094	0.0623065314254196
17_43205356_45363133	ENSG00000004897.7	CDC27	Adrenal_Gland	COVID19_HGI_A2_ALL_eur_leave_ukbb_23andme_20210107	17_44941323_C_T	0.501373	0.000271	1768	0.853261103663486	0.129228437880406	0.0140694578012887	0.00212954162413281	0.00131145903068682	0.351019546265101
17_43205356_45363133	ENSG00000004897.7	CDC27	Liver	COVID19_HGI_B2_ALL_leave_23andme_20210107	17_44863133_T_C	0.940549	1.71e-08	1534	0.0175254373293544	0.00312725464116442	0.778427524692009	0.138841222032843	0.0620785613046288	0.15387983093274
17_43205356_45363133	ENSG00000004897.7	CDC27	Small_Intestine_Terminal_Ileum	COVID19_HGI_C2_ALL_eur_leave_23andme_20210107	17_44826056_C_G	0.145489	0.0001425	1721	0.837153950492025	0.128627718225491	0.0273347748671911	0.00419726966795825	0.00268628674733411	0.0520000082222405
17_43205356_45363133	ENSG00000004897.7	CDC27	Heart_Atrial_Appendage	COVID19_HGI_A2_ALL_leave_UKBB_23andme_20210107	17_44863133_T_C	0.00632583	0.001149	1584	0.513746828225998	0.470464656095999	0.00660498497674159	0.00604538968412209	0.00313814101714025	0.049794997603119
17_43205356_45363133	ENSG00000004897.7	CDC27	Brain_Cortex	COVID19_HGI_A2_ALL_eur_leave_ukbb_23andme_20210107	17_44941323_C_T	0.629123	0.000271	1763	0.83067958618438	0.151870199851505	0.0136080858409936	0.00248656246030082	0.00135556566282049	0.327890761371813
17_43205356_45363133	ENSG00000004897.7	CDC27	Liver	COVID19_HGI_B1_ALL_leave_UKBB_23andme_20210107	17_45359414_A_T	0.898004	0.001863	1408	0.820763055369263	0.135616770593436	0.0342253608117114	0.00565140014548467	0.00374341308010555	0.0216567357970544
17_43205356_45363133	ENSG00000004897.7	CDC27	Skin_Sun_Exposed_Lower_leg	COVID19_HGI_C2_ALL_leave_UKBB_23andme_20210107	17_45058376_G_C	4.22757e-06	0.02778	1612	0.78472468803722	0.201347520318307	0.010261092903062	0.00263179370770559	0.00103490503370595	0.0943907167009511
17_43205356_45363133	ENSG00000004897.7	CDC27	Artery_Tibial	COVID19_HGI_B2_ALL_eur_leave_23andme_20210107	17_44826056_C_G	0.135829	1.626e-06	1640	0.220147632259838	0.0965927653014326	0.430202225546276	0.188692707927206	0.0643646689652473	0.0441111379309415
17_43205356_45363133	ENSG00000004897.7	CDC27	Brain_Nucleus_accumbens_basal_ganglia	COVID19_HGI_A2_ALL_leave_23andme_20210107	17_44863133_T_C	0.907213	5.84e-05	1574	0.844435008287882	0.121897312134892	0.0275692894212111	0.00397760796535179	0.00212078219066324	0.116565080644761
17_43205356_45363133	ENSG00000004897.7	CDC27	Lung	COVID19_HGI_A2_ALL_leave_UKBB_23andme_20210107	17_44863133_T_C	0.855619	0.001149	1584	0.88206027405961	0.104367794328795	0.0113402059899072	0.00134091350807599	0.000890812113611298	0.0189875613318809
17_43205356_45363133	ENSG00000004897.7	CDC27	Brain_Amygdala	COVID19_HGI_A2_ALL_eur_leave_ukbb_23andme_20210107	17_44941323_C_T	0.715791	0.000271	1752	0.812660398487753	0.169830252093279	0.0133030651054297	0.00277865480673915	0.00142762950679845	0.309311280892616
17_43205356_45363133	ENSG00000004897.7	CDC27	Brain_Amygdala	COVID19_HGI_A2_ALL_eur_leave_23andme_20210107	17_44941323_C_T	0.715791	0.0002752	1750	0.812153754450432	0.169549841317115	0.0137629758835166	0.00287157534415693	0.00166185300477986	0.183606098875392
17_43205356_45363133	ENSG00000004897.7	CDC27	Brain_Nucleus_accumbens_basal_ganglia	COVID19_HGI_B1_ALL_eur_leave_ukbb_23andme_20210107	17_45361047_G_A	0.381643	0.0004098	1586	0.788817516557604	0.116091608365389	0.0763120834680326	0.0112234230536522	0.00755536855532246	0.0557572172297977
17_43205356_45363133	ENSG00000004897.7	CDC27	Brain_Frontal_Cortex_BA9	COVID19_HGI_A2_ALL_leave_23andme_20210107	17_44863133_T_C	0.961192	5.84e-05	1575	0.852843082613307	0.11343343297603	0.0278505277874355	0.00370212253655624	0.00217083408667101	0.119245668192904
17_43205356_45363133	ENSG00000004897.7	CDC27	Muscle_Skeletal	COVID19_HGI_C2_ALL_eur_leave_ukbb_23andme_20210107	17_45290878_ATATTT_A	4.61661e-45	0.9141	1731	1.07364885491981e-13	0.985807031059599	1.23326081842134e-15	0.0113207293304853	0.00287223960980876	0.0721290589292156
17_43205356_45363133	ENSG00000004897.7	CDC27	Pituitary	COVID19_HGI_B2_ALL_leave_23andme_20210107	17_44863133_T_C	0.695222	1.71e-08	1537	0.0178325566003292	0.00290434126975128	0.792069209046088	0.128943964610374	0.0582499284734572	0.168830843798181
17_43205356_45363133	ENSG00000004897.7	CDC27	Brain_Substantia_nigra	COVID19_HGI_B1_ALL_eur_leave_ukbb_23andme_20210107	17_45361047_G_A	0.716941	0.0004098	1577	0.78303278461827	0.122913291087421	0.0752410668666132	0.0118036420564176	0.00700921537127773	0.0566875612515013
17_43205356_45363133	ENSG00000004897.7	CDC27	Brain_Anterior_cingulate_cortex_BA24	COVID19_HGI_B2_ALL_eur_leave_23andme_20210107	17_44826056_C_G	0.694572	1.626e-06	1634	0.280425506765947	0.0439195261821262	0.54789782686649	0.0857683686017812	0.0419887715836562	0.0568308245583686
17_43205356_45363133	ENSG00000004897.7	CDC27	Colon_Sigmoid	COVID19_HGI_C2_ALL_eur_leave_23andme_20210107	17_44274560_T_C	0.0135286	0.0002554	1728	0.778597424485762	0.183802271424906	0.0254593587068263	0.00600401390150794	0.00613693148099722	0.0439800261472046
17_43205356_45363133	ENSG00000004897.7	CDC27	Brain_Spinal_cord_cervical_c-1	COVID19_HGI_A2_ALL_eur_leave_23andme_20210107	17_44941323_C_T	0.333895	0.0002752	1758	0.828656006855728	0.153321646034944	0.0140816816795947	0.0026041192716883	0.00133654615804464	0.240209662220037
17_43205356_45363133	ENSG00000004897.7	CDC27	Skin_Not_Sun_Exposed_Suprapubic	COVID19_HGI_A2_ALL_leave_UKBB_23andme_20210107	17_44863133_T_C	0.201851	0.001149	1584	0.853923106989027	0.132351850728095	0.010978460562824	0.00170053523377509	0.001046046486279	0.029690710545263
17_43205356_45363133	ENSG00000004897.7	CDC27	Heart_Atrial_Appendage	COVID19_HGI_B2_ALL_eur_leave_23andme_20210107	17_44826056_C_G	0.00682059	1.626e-06	1640	0.146411910569259	0.136983975138233	0.28611132051166	0.267524721155338	0.162968072625511	0.0698649104568439
17_43205356_45363133	ENSG00000004897.7	CDC27	Prostate	COVID19_HGI_B2_ALL_eur_leave_ukbb_23andme_20210107	17_44863133_T_C	0.150159	0.000207	1639	0.860814955824752	0.120356596499018	0.0154138280163179	0.00215385499687458	0.00126076466303749	0.103886527757635
17_43205356_45363133	ENSG00000004897.7	CDC27	Skin_Not_Sun_Exposed_Suprapubic	COVID19_HGI_B1_ALL_eur_leave_23andme_20210107	17_44289832_A_G	0.937057	9.579e-06	1590	0.575449018428842	0.0888277960042412	0.274062526163847	0.0422856239946655	0.0193750354084044	0.177356684631874
17_43205356_45363133	ENSG00000004897.7	CDC27	Vagina	COVID19_HGI_B2_ALL_eur_leave_ukbb_23andme_20210107	17_44863133_T_C	0.657305	0.000207	1636	0.852279904087527	0.12883879204778	0.0152514189054359	0.00230422487485962	0.00132566008439836	0.0623596036125179
17_43205356_45363133	ENSG00000004897.7	CDC27	Small_Intestine_Terminal_Ileum	COVID19_HGI_B1_ALL_eur_leave_23andme_20210107	17_44289832_A_G	0.78532	9.579e-06	1584	0.58001757751798	0.0822102549774089	0.276158353071729	0.0391195067284009	0.0224943077044811	0.226765396492775
17_43205356_45363133	ENSG00000004897.7	CDC27	Heart_Atrial_Appendage	COVID19_HGI_B1_ALL_eur_leave_23andme_20210107	17_44289832_A_G	0.0130441	9.579e-06	1590	0.333363245600108	0.290829984493197	0.158767102373018	0.138431664291633	0.0786080032420437	0.29516662338195
17_43205356_45363133	ENSG00000004897.7	CDC27	Esophagus_Muscularis	COVID19_HGI_B1_ALL_leave_UKBB_23andme_20210107	17_45361047_G_A	0.459639	0.001904	1414	0.817744284280963	0.138214016596277	0.0346447048241263	0.00585205552163502	0.00354493877699888	0.0214786187369577
17_43205356_45363133	ENSG00000004897.7	CDC27	Colon_Sigmoid	COVID19_HGI_C2_ALL_eur_leave_ukbb_23andme_20210107	17_44863133_T_C	0.0941233	0.0002629	1731	0.797889969043311	0.188895331687714	0.00916506762637984	0.00216788922399818	0.00188174241859671	0.0528177922147103
17_43205356_45363133	ENSG00000004897.7	CDC27	Small_Intestine_Terminal_Ileum	COVID19_HGI_B2_ALL_eur_leave_ukbb_23andme_20210107	17_44863133_T_C	0.160069	0.000207	1634	0.855977951548143	0.124932715041567	0.0153091189511251	0.00223286744369166	0.00154734701547334	0.082048891764791
17_43205356_45363133	ENSG00000004897.7	CDC27	Adrenal_Gland	COVID19_HGI_B1_ALL_eur_leave_ukbb_23andme_20210107	17_45359414_A_T	0.370979	0.0004106	1591	0.795971019983102	0.108802162221668	0.0770722621762079	0.0105274659747549	0.00762708964426719	0.0549792072924005
17_43205356_45363133	ENSG00000004897.7	CDC27	Heart_Left_Ventricle	COVID19_HGI_B2_ALL_leave_UKBB_23andme_20210107	17_45302686_A_T	3.16416e-10	0.8748	1405	0.0127728761412623	0.872757677555827	0.00162940332386107	0.111333971154074	0.00150607182497512	0.239904274693783
17_43205356_45363133	ENSG00000004897.7	CDC27	Ovary	COVID19_HGI_C2_ALL_eur_leave_ukbb_23andme_20210107	17_44863133_T_C	0.234499	0.0002629	1724	0.852643299818261	0.135227921909415	0.00972347548072023	0.00154126428558356	0.000864038506019828	0.0844587015160234
17_43205356_45363133	ENSG00000004897.7	CDC27	Vagina	COVID19_HGI_B2_ALL_eur_leave_23andme_20210107	17_44826056_C_G	0.983613	1.626e-06	1636	0.281158081828336	0.0425025481223988	0.549422141285448	0.0830120071236214	0.0439052216401966	0.0537088053201646
17_43205356_45363133	ENSG00000004897.7	CDC27	Colon_Sigmoid	COVID19_HGI_C2_ALL_leave_23andme_20210107	17_44280902_G_C	0.0181917	7.33e-05	1661	0.773670026125016	0.177539544315253	0.0325580635395301	0.00746255979089432	0.00876980622930641	0.083766844359201
17_43205356_45363133	ENSG00000004897.7	CDC27	Brain_Spinal_cord_cervical_c-1	COVID19_HGI_C2_ALL_leave_23andme_20210107	17_44280902_G_C	0.763178	7.33e-05	1657	0.814734189006699	0.142304078939749	0.0342295680121785	0.00597588953931501	0.0027562745020583	0.0616625162565888
17_43205356_45363133	ENSG00000004897.7	CDC27	Esophagus_Gastroesophageal_Junction	COVID19_HGI_C2_ALL_eur_leave_ukbb_23andme_20210107	17_44863133_T_C	0.293452	0.0002629	1731	0.828815620204694	0.158892665754775	0.00952029916867351	0.00182419419415218	0.000947220677705449	0.0614639337675771
17_43205356_45363133	ENSG00000004897.7	CDC27	Heart_Atrial_Appendage	COVID19_HGI_B2_ALL_leave_UKBB_23andme_20210107	17_44863133_T_C	0.00632583	2.548e-06	1405	0.455340097596756	0.394878737048327	0.0580865781759674	0.0503323139099733	0.0413622732689759	0.674664186720555
17_43205356_45363133	ENSG00000004897.7	CDC27	Stomach	COVID19_HGI_B2_ALL_eur_leave_23andme_20210107	17_44826056_C_G	0.431932	1.626e-06	1640	0.279888231095975	0.0464213634102862	0.546944514849844	0.0906783937353005	0.0360674969085943	0.0631188600167342
17_43205356_45363133	ENSG00000004897.7	CDC27	Uterus	COVID19_HGI_C2_ALL_eur_leave_23andme_20210107	17_44826056_C_G	0.108788	0.0001425	1728	0.823535161338946	0.141328967688046	0.0269287778521231	0.00461772682468899	0.00358936629619586	0.0420856406929857
17_43205356_45363133	ENSG00000004897.7	CDC27	Brain_Nucleus_accumbens_basal_ganglia	COVID19_HGI_B1_ALL_leave_UKBB_23andme_20210107	17_45359414_A_T	0.381643	0.001863	1409	0.845133905770288	0.11098292739025	0.0357336016036657	0.00468907365607957	0.00346049157971705	0.0284368268980184
17_43205356_45363133	ENSG00000004897.7	CDC27	Brain_Cerebellar_Hemisphere	COVID19_HGI_B2_ALL_leave_23andme_20210107	17_44863133_T_C	0.872872	1.71e-08	1536	0.0183057429817129	0.00246763877739576	0.813085430922799	0.109548417017338	0.0565927703007553	0.185951520994094
17_43205356_45363133	ENSG00000004897.7	CDC27	Nerve_Tibial	COVID19_HGI_B2_ALL_eur_leave_ukbb_23andme_20210107	17_44863133_T_C	0.286815	0.000207	1640	0.810704306223283	0.1702383250122	0.0145203591336777	0.00304761445010226	0.00148939518073711	0.0516050665477755
17_43205356_45363133	ENSG00000004897.7	CDC27	Brain_Putamen_basal_ganglia	COVID19_HGI_A2_ALL_eur_leave_23andme_20210107	17_44941323_C_T	0.864629	0.0002752	1755	0.844800790282059	0.13714119376781	0.0143413817526403	0.00232672606484164	0.00138990813264939	0.227631678992121
17_43205356_45363133	ENSG00000004897.7	CDC27	Artery_Tibial	COVID19_HGI_C2_ALL_leave_UKBB_23andme_20210107	17_44863133_T_C	0.120257	0.0001428	1612	0.687392563648115	0.298090741957623	0.00898837396604593	0.00389621492722134	0.00163210550099517	0.0736101995202943
17_43205356_45363133	ENSG00000004897.7	CDC27	Brain_Spinal_cord_cervical_c-1	COVID19_HGI_B1_ALL_eur_leave_ukbb_23andme_20210107	17_45361047_G_A	0.749229	0.0004098	1583	0.775771611867823	0.129799941104102	0.0746686494524813	0.0124860763227369	0.00727372125285747	0.053547719478386
17_43205356_45363133	ENSG00000004897.7	CDC27	Artery_Tibial	COVID19_HGI_C2_ALL_leave_23andme_20210107	17_44280902_G_C	0.060433	7.33e-05	1661	0.659829867885693	0.295317936337789	0.0277673711511099	0.0124230914574345	0.00466173316797347	0.0715620826041049
17_43205356_45363133	ENSG00000004897.7	CDC27	Minor_Salivary_Gland	COVID19_HGI_C2_ALL_eur_leave_23andme_20210107	17_44826056_C_G	0.982699	0.0001425	1717	0.819267908293698	0.147040747734356	0.0266961531475442	0.00478917208933866	0.00220601873506348	0.039219879330715
17_43205356_45363133	ENSG00000004897.7	CDC27	Stomach	COVID19_HGI_C2_ALL_leave_23andme_20210107	17_44280902_G_C	0.52955	7.33e-05	1661	0.820026220888774	0.137253188151655	0.0345088537777517	0.00577353588319121	0.0024382012986278	0.0604669871916134
17_43205356_45363133	ENSG00000004897.7	CDC27	Artery_Coronary	COVID19_HGI_A2_ALL_leave_UKBB_23andme_20210107	17_44863133_T_C	0.251399	0.001149	1584	0.859687272435482	0.126512726548869	0.0110525675433162	0.00162538854806046	0.00112204492427272	0.0295092671381863
17_43205356_45363133	ENSG00000004897.7	CDC27	Brain_Putamen_basal_ganglia	COVID19_HGI_C2_ALL_eur_leave_ukbb_23andme_20210107	17_44863133_T_C	0.132462	0.0002629	1720	0.852337452822622	0.135449832974494	0.00975143196266392	0.00154874344103706	0.000912538799183461	0.0987486915297021
17_43205356_45363133	ENSG00000004897.7	CDC27	Skin_Sun_Exposed_Lower_leg	COVID19_HGI_B2_ALL_leave_UKBB_23andme_20210107	17_44863133_T_C	0.508621	2.548e-06	1405	0.720320946189928	0.161831596025976	0.0918895111005619	0.0206391262955112	0.00531882038802237	0.585489381493211
17_43205356_45363133	ENSG00000004897.7	CDC27	Skin_Sun_Exposed_Lower_leg	COVID19_HGI_C2_ALL_eur_leave_23andme_20210107	17_44826056_C_G	0.683621	0.0001425	1728	0.756386797920767	0.210366810921745	0.0247330933853156	0.00687714861281844	0.00163614915935402	0.0318636191181917
17_43205356_45363133	ENSG00000004897.7	CDC27	Brain_Caudate_basal_ganglia	COVID19_HGI_A2_ALL_leave_UKBB_23andme_20210107	17_44863133_T_C	0.922226	0.001149	1582	0.853448818247699	0.1328648029495	0.010947995184368	0.00170334745492684	0.00103503616350574	0.0216574293072052
17_43205356_45363133	ENSG00000004897.7	CDC27	Colon_Sigmoid	COVID19_HGI_A2_ALL_leave_23andme_20210107	17_44863133_T_C	0.0941233	5.84e-05	1577	0.790071067931747	0.173861069453744	0.025812856731229	0.00567573362503093	0.00457927225825002	0.113265921021612
17_43205356_45363133	ENSG00000004897.7	CDC27	Cells_Transformed_fibroblasts	COVID19_HGI_B1_ALL_leave_23andme_20210107	17_44354231_A_G	0.479482	6.95e-05	1552	0.506118202221342	0.0749839941183631	0.347406647175956	0.0514500262852574	0.0200411301990818	0.0386860157462655
17_43205356_45363133	ENSG00000004897.7	CDC27	Adipose_Visceral_Omentum	COVID19_HGI_B1_ALL_leave_UKBB_23andme_20210107	17_45208191_T_C	3.00454e-20	0.3258	1414	0.00278305670615025	0.940006245643195	0.000117907492533758	0.0398071919789143	0.0172855981792062	0.0867788077318104
17_43205356_45363133	ENSG00000004897.7	CDC27	Esophagus_Muscularis	COVID19_HGI_A2_ALL_leave_23andme_20210107	17_44863133_T_C	0.338383	5.84e-05	1577	0.81439765381634	0.151925979835647	0.026607644316405	0.00496155206326399	0.00210716996834411	0.120566400518767
17_43205356_45363133	ENSG00000004897.7	CDC27	Spleen	COVID19_HGI_B2_ALL_leave_UKBB_23andme_20210107	17_44863133_T_C	0.208232	2.548e-06	1405	0.771693634521175	0.105550629111169	0.0984429942939204	0.0134539665314045	0.0108587755423312	0.596372007675555
17_43205356_45363133	ENSG00000004897.7	CDC27	Spleen	COVID19_HGI_A2_ALL_eur_leave_23andme_20210107	17_44941323_C_T	0.900929	0.0002752	1762	0.836297669415372	0.145473924957588	0.0142413569292292	0.00247577183055213	0.00151127686725933	0.204893098123727
17_43205356_45363133	ENSG00000004897.7	CDC27	Colon_Sigmoid	COVID19_HGI_B1_ALL_leave_23andme_20210107	17_44354231_A_G	0.0180773	6.95e-05	1552	0.445296337679895	0.0950236428703053	0.305657664541869	0.0651366782867572	0.0888856766211739	0.0421831625685017
17_43205356_45363133	ENSG00000004897.7	CDC27	Pituitary	COVID19_HGI_B1_ALL_eur_leave_23andme_20210107	17_44289832_A_G	0.869041	9.579e-06	1590	0.569043189107093	0.0947493798151742	0.271011695056538	0.0451051134406799	0.0200906225805155	0.224633650587189
17_43205356_45363133	ENSG00000004897.7	CDC27	Pancreas	COVID19_HGI_C2_ALL_eur_leave_ukbb_23andme_20210107	17_44863133_T_C	0.634035	0.0002629	1731	0.86623038518954	0.121705030925417	0.00995006876675778	0.00139726352543024	0.000717251592855027	0.0632806875906919
17_43205356_45363133	ENSG00000004897.7	CDC27	Ovary	COVID19_HGI_A2_ALL_eur_leave_ukbb_23andme_20210107	17_44941323_C_T	0.79552	0.000271	1760	0.845694820585976	0.136894672450279	0.0138355463451875	0.00223825675111285	0.0013367038674453	0.339879465975802
17_43205356_45363133	ENSG00000004897.7	CDC27	Brain_Amygdala	COVID19_HGI_B1_ALL_eur_leave_ukbb_23andme_20210107	17_45361047_G_A	0.302641	0.0004098	1581	0.760679530458498	0.144241637466974	0.0733304421974035	0.0138972200661079	0.00785116981101715	0.0558512724532541
17_43205356_45363133	ENSG00000004897.7	CDC27	Brain_Anterior_cingulate_cortex_BA24	COVID19_HGI_C2_ALL_leave_23andme_20210107	17_44280902_G_C	0.72844	7.33e-05	1654	0.826303435442022	0.130728315002616	0.0347524459216279	0.0054954156510181	0.00272038798271565	0.0603367110586565
17_43205356_45363133	ENSG00000004897.7	CDC27	Esophagus_Gastroesophageal_Junction	COVID19_HGI_B2_ALL_leave_UKBB_23andme_20210107	17_44863133_T_C	0.293452	2.548e-06	1405	0.759805054650305	0.119439971279531	0.096926398396227	0.0152280528395231	0.00860052283441412	0.596782611287206
17_43205356_45363133	ENSG00000004897.7	CDC27	Artery_Coronary	COVID19_HGI_B1_ALL_leave_23andme_20210107	17_44354231_A_G	0.204377	6.95e-05	1551	0.499615836746629	0.0725180845890358	0.342935346442571	0.0497410837054939	0.0351896485162712	0.0358877575504653
17_43205356_45363133	ENSG00000004897.7	CDC27	Uterus	COVID19_HGI_B1_ALL_eur_leave_ukbb_23andme_20210107	17_45361047_G_A	0.847941	0.0004098	1590	0.782110310090817	0.122992717530667	0.0756838152218062	0.0118945294711305	0.007318627685579	0.0530157942071954
17_43205356_45363133	ENSG00000004897.7	CDC27	Lung	COVID19_HGI_B1_ALL_eur_leave_ukbb_23andme_20210107	17_45360317_A_G	0.587154	0.0004109	1591	0.805938780202787	0.100378616084183	0.078037420215476	0.00971352649096629	0.00593165700658748	0.0546395285868288
17_43205356_45363133	ENSG00000004897.7	CDC27	Spleen	COVID19_HGI_B2_ALL_eur_leave_23andme_20210107	17_44826056_C_G	0.0203389	1.626e-06	1636	0.271866697330271	0.0436708532093451	0.531212377197337	0.0852624260284866	0.0679876462345606	0.130543760865669
17_43205356_45363133	ENSG00000004897.7	CDC27	Artery_Coronary	COVID19_HGI_B2_ALL_leave_23andme_20210107	17_44863133_T_C	0.251399	1.71e-08	1537	0.0177167680742173	0.00253620984634501	0.786926226559079	0.112570659769804	0.0802501357505547	0.177483738017175
17_43205356_45363133	ENSG00000004897.7	CDC27	Thyroid	COVID19_HGI_B2_ALL_leave_23andme_20210107	17_44863133_T_C	0.478913	1.71e-08	1537	0.0183983922832748	0.00270132738357137	0.817201949790201	0.119943185434888	0.0417551451080657	0.206779866569155
17_43205356_45363133	ENSG00000004897.7	CDC27	Brain_Frontal_Cortex_BA9	COVID19_HGI_A2_ALL_eur_leave_23andme_20210107	17_44941323_C_T	0.197361	0.0002752	1764	0.852508259336613	0.129450787740462	0.0145296329343912	0.00220497424842131	0.00130634574011266	0.260030577249798
17_43205356_45363133	ENSG00000004897.7	CDC27	Artery_Coronary	COVID19_HGI_A2_ALL_leave_23andme_20210107	17_44863133_T_C	0.251399	5.84e-05	1577	0.842225482175388	0.123341275356644	0.027516822965933	0.00402686270100874	0.00288955680102595	0.123959372732704
17_43205356_45363133	ENSG00000004897.7	CDC27	Cells_EBV-transformed_lymphocytes	COVID19_HGI_A2_ALL_leave_23andme_20210107	17_44863133_T_C	0.251015	5.84e-05	1577	0.824215610141254	0.141903775177026	0.0269284122957615	0.00463389983901084	0.00231830254694773	0.153910128498903
17_43205356_45363133	ENSG00000004897.7	CDC27	Testis	COVID19_HGI_B1_ALL_eur_leave_ukbb_23andme_20210107	17_45203877_T_A	7.91502e-09	0.5826	1591	0.0408353960435737	0.861235285517872	0.00395400871504895	0.0833810746252124	0.0105942350982929	0.252661312782204
17_43205356_45363133	ENSG00000004897.7	CDC27	Testis	COVID19_HGI_B2_ALL_eur_leave_23andme_20210107	17_45203877_T_A	7.91502e-09	0.3996	1640	0.0111759369206566	0.326745410382838	0.0218394941906826	0.638508896860697	0.00173026164512568	0.0490070895683742
17_43205356_45363133	ENSG00000004897.7	CDC27	Brain_Amygdala	COVID19_HGI_B2_ALL_eur_leave_ukbb_23andme_20210107	17_44863133_T_C	0.0942772	0.000207	1631	0.82015601009305	0.160482910367254	0.0145945371904737	0.00285385350071415	0.00191268884850866	0.0777814429393608
17_43205356_45363133	ENSG00000004897.7	CDC27	Brain_Hippocampus	COVID19_HGI_A2_ALL_leave_23andme_20210107	17_44863133_T_C	0.276164	5.84e-05	1575	0.843040121923507	0.122906596254317	0.0275320260809099	0.00401137691682292	0.00250987882444334	0.140911644080212
17_43205356_45363133	ENSG00000004897.7	CDC27	Stomach	COVID19_HGI_A2_ALL_eur_leave_23andme_20210107	17_44941323_C_T	0.164938	0.0002752	1766	0.83371011798161	0.1482114428236	0.0142183720829116	0.00252631392141483	0.00133375319046418	0.257918082784502
17_43205356_45363133	ENSG00000004897.7	CDC27	Pituitary	COVID19_HGI_C2_ALL_eur_leave_23andme_20210107	17_44826056_C_G	0.663568	0.0001425	1728	0.818688454087113	0.147664930879734	0.0267702953622113	0.00482644599010765	0.00204987368083376	0.037427258123384
17_43205356_45363133	ENSG00000004897.7	CDC27	Cells_Transformed_fibroblasts	COVID19_HGI_B2_ALL_eur_leave_23andme_20210107	17_44826056_C_G	0.590892	1.626e-06	1640	0.283598444973337	0.0442792650068958	0.554194841600621	0.0864970421281607	0.0314304062909857	0.0595174788849399
17_43205356_45363133	ENSG00000004897.7	CDC27	Pancreas	COVID19_HGI_B2_ALL_eur_leave_ukbb_23andme_20210107	17_44863133_T_C	0.634035	0.000207	1640	0.86611655211783	0.115201719358511	0.0155128365445117	0.00206224780585478	0.00110664417329266	0.0622738742250025
17_43205356_45363133	ENSG00000004897.7	CDC27	Adipose_Visceral_Omentum	COVID19_HGI_B1_ALL_eur_leave_23andme_20210107	17_45208191_T_C	3.00454e-20	0.7391	1590	0.00198132799574468	0.669244900048771	0.000943624436367135	0.318724512906293	0.00910563461282538	0.0765321500180376
17_43205356_45363133	ENSG00000004897.7	CDC27	Ovary	COVID19_HGI_B1_ALL_eur_leave_ukbb_23andme_20210107	17_45361047_G_A	0.124744	0.0004098	1583	0.78889706094374	0.115502088058356	0.0758911784438322	0.011102588545223	0.00860708400884893	0.0647478142726465
17_43205356_45363133	ENSG00000004897.7	CDC27	Brain_Nucleus_accumbens_basal_ganglia	COVID19_HGI_A2_ALL_eur_leave_23andme_20210107	17_44941323_C_T	0.106188	0.0002752	1760	0.844550212785424	0.137430522014821	0.0143664410837562	0.00233648130112156	0.00131634281487761	0.258469856275717
17_43205356_45363133	ENSG00000004897.7	CDC27	Ovary	COVID19_HGI_B2_ALL_eur_leave_ukbb_23andme_20210107	17_44863133_T_C	0.234499	0.000207	1633	0.853730921974482	0.128627868034756	0.0141953423290132	0.00213744111714251	0.00130842654460634	0.084802768518403
17_43205356_45363133	ENSG00000004897.7	CDC27	Brain_Putamen_basal_ganglia	COVID19_HGI_C2_ALL_eur_leave_23andme_20210107	17_44826056_C_G	0.297508	0.0001425	1717	0.833759947190887	0.132261263953589	0.0272014901351851	0.00431257040718608	0.00246472831315302	0.0434250872155768
17_43205356_45363133	ENSG00000004897.7	CDC27	Stomach	COVID19_HGI_B2_ALL_leave_23andme_20210107	17_44863133_T_C	0.408176	1.71e-08	1537	0.0180423567658997	0.00278988774020729	0.801387909383093	0.123864613402304	0.0539152327084964	0.201456380769474
17_43205356_45363133	ENSG00000004897.7	CDC27	Brain_Putamen_basal_ganglia	COVID19_HGI_B2_ALL_eur_leave_23andme_20210107	17_44826056_C_G	0.297508	1.626e-06	1631	0.279588546951715	0.0421621785426748	0.546297734172415	0.082332520222574	0.049619020110621	0.0592159945249947
17_43205356_45363133	ENSG00000004897.7	CDC27	Brain_Caudate_basal_ganglia	COVID19_HGI_C2_ALL_leave_23andme_20210107	17_44280902_G_C	0.869735	7.33e-05	1659	0.822916486712515	0.134342658329423	0.0346253242116675	0.00565018370693263	0.00246534703946155	0.0604690929910576
17_43205356_45363133	ENSG00000004897.7	CDC27	Adipose_Visceral_Omentum	COVID19_HGI_C2_ALL_eur_leave_23andme_20210107	17_45294093_G_A	2.78986e-19	0.5813	1728	0.00207667967096019	0.963292970076089	6.79053526243926e-05	0.0314956519205185	0.00306679297980778	0.0728861465616838
17_43205356_45363133	ENSG00000004897.7	CDC27	Testis	COVID19_HGI_A2_ALL_leave_UKBB_23andme_20210107	17_45207361_T_TAAA	8.82582e-09	0.5066	1584	0.0317031627879568	0.953570157972371	0.000407591643247154	0.0122575110799711	0.00206157651645422	0.159209860646343
17_43205356_45363133	ENSG00000004897.7	CDC27	Brain_Nucleus_accumbens_basal_ganglia	COVID19_HGI_C2_ALL_eur_leave_23andme_20210107	17_44826056_C_G	0.693432	0.0001425	1722	0.833757848451283	0.132727073939675	0.0272403117240102	0.00433448290637829	0.00194028297865378	0.0417211515621606
17_43205356_45363133	ENSG00000004897.7	CDC27	Thyroid	COVID19_HGI_C2_ALL_eur_leave_23andme_20210107	17_44826056_C_G	0.98277	0.0001425	1728	0.830168402528485	0.136726281506781	0.0271456782187598	0.00446932263142289	0.001490315114551	0.0367835550910425
17_43205356_45363133	ENSG00000004897.7	CDC27	Small_Intestine_Terminal_Ileum	COVID19_HGI_B2_ALL_leave_UKBB_23andme_20210107	17_44863133_T_C	0.160069	2.548e-06	1402	0.780291305433109	0.096790440557069	0.099527074206206	0.0123346780883013	0.011056501715315	0.662878421767194
17_43205356_45363133	ENSG00000004897.7	CDC27	Brain_Cortex	COVID19_HGI_A2_ALL_leave_UKBB_23andme_20210107	17_44863133_T_C	0.5902	0.001149	1584	0.846589823074091	0.139718436867833	0.0108841802141636	0.00179527749655498	0.00101228234735727	0.0235808170411764
17_43205356_45363133	ENSG00000004897.7	CDC27	Brain_Hippocampus	COVID19_HGI_B1_ALL_leave_UKBB_23andme_20210107	17_45359414_A_T	0.313488	0.001863	1409	0.845187701506109	0.111030212295359	0.0357291081848408	0.0046902816382707	0.00336269637542038	0.0312556256330029
17_43205356_45363133	ENSG00000004897.7	CDC27	Adipose_Visceral_Omentum	COVID19_HGI_B2_ALL_leave_23andme_20210107	17_44863133_T_C	0.511448	1.71e-08	1537	6.4975760919957e-05	0.0219470631667713	0.00288603034957355	0.974823093548372	0.000278837174362171	0.117245559460372
17_43205356_45363133	ENSG00000004897.7	CDC27	Minor_Salivary_Gland	COVID19_HGI_C2_ALL_eur_leave_ukbb_23andme_20210107	17_44863133_T_C	0.49065	0.0002629	1720	0.837408706614566	0.150508661580791	0.00952200277277715	0.00171055306754144	0.000850075964324964	0.0695030274119587
17_43205356_45363133	ENSG00000004897.7	CDC27	Liver	COVID19_HGI_A2_ALL_leave_23andme_20210107	17_44863133_T_C	0.940549	5.84e-05	1577	0.818070953481047	0.148245294747565	0.0267276567581012	0.00484129069389115	0.00211480431939572	0.11154180031862
17_43205356_45363133	ENSG00000004897.7	CDC27	Cells_EBV-transformed_lymphocytes	COVID19_HGI_C2_ALL_eur_leave_ukbb_23andme_20210107	17_44863133_T_C	0.251015	0.0002629	1731	0.831818613979306	0.155991996696316	0.00955479344995757	0.00179097888280742	0.000843616991612757	0.0809930287320841
17_43205356_45363133	ENSG00000004897.7	CDC27	Minor_Salivary_Gland	COVID19_HGI_B1_ALL_leave_UKBB_23andme_20210107	17_45359414_A_T	0.777168	0.001863	1411	0.831880108615364	0.124214000115997	0.0352000921190028	0.00525252556431543	0.00345327358532111	0.0275929426607215
17_43205356_45363133	ENSG00000004897.7	CDC27	Brain_Nucleus_accumbens_basal_ganglia	COVID19_HGI_B2_ALL_leave_23andme_20210107	17_44863133_T_C	0.907213	1.71e-08	1532	0.0182288072714502	0.00259104577348633	0.809668004712784	0.115031867960024	0.054480274282256	0.185163289773791
17_43205356_45363133	ENSG00000004897.7	CDC27	Uterus	COVID19_HGI_B2_ALL_eur_leave_23andme_20210107	17_44826056_C_G	0.108788	1.626e-06	1640	0.269876356154858	0.0438931068382379	0.527379776236277	0.0857007102181928	0.0731500505524349	0.0554011644847467
17_43205356_45363133	ENSG00000004897.7	CDC27	Brain_Nucleus_accumbens_basal_ganglia	COVID19_HGI_B1_ALL_leave_23andme_20210107	17_44354231_A_G	0.985976	6.95e-05	1547	0.506255579457386	0.0725486834280252	0.347456187891883	0.0497680505616084	0.0239714986610974	0.0342581936285028
17_43205356_45363133	ENSG00000004897.7	CDC27	Esophagus_Muscularis	COVID19_HGI_B1_ALL_leave_23andme_20210107	17_44354231_A_G	0.404767	6.95e-05	1552	0.488412393271182	0.0896512254433324	0.33525313106862	0.0615126905759341	0.0251705596409314	0.0311242902694842
17_43205356_45363133	ENSG00000004897.7	CDC27	Ovary	COVID19_HGI_B2_ALL_eur_leave_23andme_20210107	17_44826056_C_G	0.474626	1.626e-06	1633	0.280718076779057	0.042294553009041	0.548503089696885	0.0825946487653075	0.0458896317497095	0.0576365639399766
17_43205356_45363133	ENSG00000004897.7	CDC27	Stomach	COVID19_HGI_B2_ALL_eur_leave_ukbb_23andme_20210107	17_44863133_T_C	0.408176	0.000207	1640	0.841625002633181	0.139589220845163	0.015074173407376	0.00249894134296611	0.00121266177131375	0.0636849292522846
17_43205356_45363133	ENSG00000004897.7	CDC27	Spleen	COVID19_HGI_A2_ALL_leave_23andme_20210107	17_44826056_C_G	0.0203389	0.000164	1577	0.835457743945328	0.129771283613161	0.0272957103794611	0.00423659200809407	0.00323867005395647	0.133602655918963
17_43205356_45363133	ENSG00000004897.7	CDC27	Esophagus_Gastroesophageal_Junction	COVID19_HGI_B2_ALL_leave_23andme_20210107	17_44863133_T_C	0.293452	1.71e-08	1537	0.0175449188010224	0.00298711790557149	0.779293192163321	0.132611343462763	0.0675634276673214	0.181728503844232
17_43205356_45363133	ENSG00000004897.7	CDC27	Brain_Cerebellar_Hemisphere	COVID19_HGI_B2_ALL_eur_leave_23andme_20210107	17_44826056_C_G	0.818652	1.626e-06	1635	0.284402737897563	0.0409686195688292	0.555703835948702	0.0800110154613913	0.0389137911235153	0.0580691217933849
17_43205356_45363133	ENSG00000004897.7	CDC27	Brain_Hippocampus	COVID19_HGI_A2_ALL_eur_leave_ukbb_23andme_20210107	17_44941323_C_T	0.263564	0.000271	1762	0.844076237815129	0.138428602377883	0.0138763382499541	0.00227437666180963	0.0013444448952244	0.354731029817214
17_43205356_45363133	ENSG00000004897.7	CDC27	Colon_Transverse	COVID19_HGI_B1_ALL_eur_leave_23andme_20210107	17_44289832_A_G	0.421089	9.579e-06	1590	0.534250278955502	0.125605253495165	0.254441273449474	0.0597946697891647	0.0259085243106946	0.180169752537853
17_43205356_45363133	ENSG00000004897.7	CDC27	Small_Intestine_Terminal_Ileum	COVID19_HGI_B1_ALL_leave_UKBB_23andme_20210107	17_45359414_A_T	0.167646	0.001863	1410	0.849615795312067	0.106470652910091	0.0359328400908265	0.00449948701873513	0.00348122466828077	0.0347386304649221
17_43205356_45363133	ENSG00000004897.7	CDC27	Brain_Anterior_cingulate_cortex_BA24	COVID19_HGI_C2_ALL_eur_leave_23andme_20210107	17_44826056_C_G	0.694572	0.0001425	1721	0.829679449663303	0.136639564996375	0.0271037028013128	0.00446158189010777	0.00211570064890191	0.0407621063752163
17_43205356_45363133	ENSG00000004897.7	CDC27	Brain_Putamen_basal_ganglia	COVID19_HGI_B2_ALL_leave_UKBB_23andme_20210107	17_44863133_T_C	0.132462	2.548e-06	1398	0.776407577734039	0.100448969273609	0.0989850854859228	0.0127949900065561	0.011363377499873	0.694670229757172
17_43205356_45363133	ENSG00000004897.7	CDC27	Uterus	COVID19_HGI_A2_ALL_eur_leave_23andme_20210107	17_44941323_C_T	0.447399	0.0002752	1765	0.83512491075069	0.146493975121956	0.014236857794042	0.0024957190596532	0.00164853727365849	0.192417650139175
17_43205356_45363133	ENSG00000004897.7	CDC27	Esophagus_Gastroesophageal_Junction	COVID19_HGI_B1_ALL_eur_leave_ukbb_23andme_20210107	17_45360317_A_G	0.99152	0.0004109	1591	0.770234329513127	0.135316743772252	0.0745802305498655	0.0130956732861178	0.00677302287863765	0.0495837770438792
17_43205356_45363133	ENSG00000004897.7	CDC27	Spleen	COVID19_HGI_C2_ALL_leave_UKBB_23andme_20210107	17_44863133_T_C	0.208232	0.0001428	1611	0.851268099836329	0.134642429518568	0.0111180827525484	0.00175729850338792	0.00121408938916667	0.105584801072301
17_43205356_45363133	ENSG00000004897.7	CDC27	Brain_Frontal_Cortex_BA9	COVID19_HGI_B2_ALL_leave_UKBB_23andme_20210107	17_44863133_T_C	0.961192	2.548e-06	1403	0.787040238676631	0.0935705059137811	0.100390415826495	0.0119282556372075	0.00707058394588592	0.616502515590978
17_43205356_45363133	ENSG00000004897.7	CDC27	Cells_EBV-transformed_lymphocytes	COVID19_HGI_B1_ALL_leave_UKBB_23andme_20210107	17_45361047_G_A	0.38628	0.001904	1414	0.827485992449445	0.128119717902785	0.0350574238250015	0.0054240307093593	0.0039128351134096	0.0240573687719605
17_43205356_45363133	ENSG00000004897.7	CDC27	Artery_Coronary	COVID19_HGI_C2_ALL_leave_UKBB_23andme_20210107	17_44863133_T_C	0.251399	0.0001428	1612	0.856793314806668	0.129216242594046	0.0112034652865881	0.00168853856395406	0.00109843874874425	0.108619565539348
17_43205356_45363133	ENSG00000004897.7	CDC27	Brain_Hypothalamus	COVID19_HGI_A2_ALL_leave_23andme_20210107	17_44863133_T_C	0.539936	5.84e-05	1573	0.842111390544251	0.123584676772123	0.0274885103837854	0.00403131245846619	0.00278410984137455	0.103511760993748
17_43205356_45363133	ENSG00000004897.7	CDC27	Brain_Substantia_nigra	COVID19_HGI_A2_ALL_eur_leave_23andme_20210107	17_44941323_C_T	0.170102	0.0002752	1751	0.836881411678846	0.145229895428321	0.0141018251500251	0.00244584751007308	0.00134102023273464	0.244551594732463
17_43205356_45363133	ENSG00000004897.7	CDC27	Prostate	COVID19_HGI_B1_ALL_eur_leave_ukbb_23andme_20210107	17_45360317_A_G	0.744285	0.0004109	1590	0.797090968190487	0.108399198414364	0.0771690811588737	0.010487641085647	0.00685311115062854	0.0571253904677271
17_43205356_45363133	ENSG00000004897.7	CDC27	Stomach	COVID19_HGI_C2_ALL_eur_leave_23andme_20210107	17_44826056_C_G	0.431932	0.0001425	1728	0.823279747431837	0.143227364022182	0.0269204260722748	0.00468150089485106	0.00189096157885487	0.0432569735059293
17_43205356_45363133	ENSG00000004897.7	CDC27	Brain_Cortex	COVID19_HGI_B2_ALL_eur_leave_23andme_20210107	17_44826056_C_G	0.584898	1.626e-06	1635	0.278151223354334	0.0473175339874729	0.543540748802741	0.0924255541999073	0.0385649396555451	0.0587352394169118
17_43205356_45363133	ENSG00000004897.7	CDC27	Brain_Putamen_basal_ganglia	COVID19_HGI_A2_ALL_eur_leave_ukbb_23andme_20210107	17_44941323_C_T	0.864629	0.000271	1757	0.845245104022192	0.137345500041054	0.01384352124895	0.00224814261880228	0.0013177320690026	0.34744075462342
17_43205356_45363133	ENSG00000004897.7	CDC27	Heart_Atrial_Appendage	COVID19_HGI_C2_ALL_leave_UKBB_23andme_20210107	17_44863133_T_C	0.00632583	0.0001428	1612	0.509517422538867	0.474201347671657	0.00666247116740646	0.00619725518916184	0.00342150343290735	0.163768639429079
17_43205356_45363133	ENSG00000004897.7	CDC27	Esophagus_Mucosa	COVID19_HGI_B1_ALL_leave_UKBB_23andme_20210107	17_45359414_A_T	0.681902	0.001863	1414	0.857222389503984	0.0992032577542216	0.0363172414945232	0.00419980616770978	0.00305730507956161	0.0236595566239927
17_43205356_45363133	ENSG00000004897.7	CDC27	Brain_Cerebellar_Hemisphere	COVID19_HGI_B1_ALL_eur_leave_ukbb_23andme_20210107	17_45361047_G_A	0.991269	0.0004098	1586	0.794892212506137	0.111170806655971	0.0765572055579007	0.0107003399105184	0.00667943536947294	0.0562318027070548
17_43205356_45363133	ENSG00000004897.7	CDC27	Small_Intestine_Terminal_Ileum	COVID19_HGI_B2_ALL_leave_23andme_20210107	17_44863133_T_C	0.160069	1.71e-08	1533	0.0178733746196616	0.00243640557872808	0.793881797529602	0.108140174297779	0.0776682479742289	0.223924920656402
17_43205356_45363133	ENSG00000004897.7	CDC27	Nerve_Tibial	COVID19_HGI_C2_ALL_leave_23andme_20210107	17_44280902_G_C	0.940373	7.33e-05	1661	0.788970434326649	0.168720189350453	0.0332019448398108	0.00709817875997102	0.00200925272311667	0.0527164239609109
17_43205356_45363133	ENSG00000004897.7	CDC27	Adipose_Subcutaneous	COVID19_HGI_B1_ALL_leave_UKBB_23andme_20210107	17_45208191_T_C	5.75173e-21	0.3258	1414	0.000479155003202872	0.942230028163776	2.02999690368527e-05	0.0399013215612647	0.0173691953027202	0.0775114002452567
17_43205356_45363133	ENSG00000004897.7	CDC27	Breast_Mammary_Tissue	COVID19_HGI_C2_ALL_eur_leave_23andme_20210107	17_45294093_G_A	1.05488e-12	0.5813	1728	0.539737022862931	0.426512601587102	0.0176488619667572	0.0139443792595766	0.00215713432363372	0.0330511762710256
17_43205356_45363133	ENSG00000004897.7	CDC27	Ovary	COVID19_HGI_B1_ALL_leave_23andme_20210107	17_44354231_A_G	0.546664	6.95e-05	1545	0.504923873543853	0.0718670541081133	0.346334197951146	0.0492669884835399	0.0276078859133483	0.0350909720893979
17_43205356_45363133	ENSG00000004897.7	CDC27	Brain_Cortex	COVID19_HGI_C2_ALL_leave_23andme_20210107	17_44280902_G_C	0.491378	7.33e-05	1656	0.816451523275308	0.140751553983204	0.0343373598718883	0.00591702111128063	0.00254254175831869	0.0654970787908925
17_43205356_45363133	ENSG00000004897.7	CDC27	Brain_Caudate_basal_ganglia	COVID19_HGI_C2_ALL_leave_UKBB_23andme_20210107	17_44863133_T_C	0.922226	0.0001428	1610	0.850964709107933	0.135280185896534	0.0111221912979371	0.00176725949865143	0.000865654198944838	0.0933537401440019
17_43205356_45363133	ENSG00000004897.7	CDC27	Colon_Transverse	COVID19_HGI_B2_ALL_eur_leave_ukbb_23andme_20210107	17_44863133_T_C	0.352285	0.000207	1640	0.786102063258355	0.194582768831834	0.0140797133882407	0.00348338012852566	0.0017520743930448	0.0431572925421335
17_43205356_45363133	ENSG00000004897.7	CDC27	Brain_Amygdala	COVID19_HGI_C2_ALL_eur_leave_ukbb_23andme_20210107	17_44863133_T_C	0.0942772	0.0002629	1720	0.819482114212415	0.168052643644515	0.00938020444620686	0.00192245249775618	0.00116258519910754	0.0841996503213131
17_43205356_45363133	ENSG00000004897.7	CDC27	Pituitary	COVID19_HGI_C2_ALL_leave_UKBB_23andme_20210107	17_44863133_T_C	0.695222	0.0001428	1612	0.843340790336246	0.142859926585507	0.0110275595129123	0.00186713780052109	0.00090458576481306	0.0890584081192097
17_43205356_45363133	ENSG00000004897.7	CDC27	Esophagus_Gastroesophageal_Junction	COVID19_HGI_B1_ALL_eur_leave_23andme_20210107	17_44289832_A_G	0.723696	9.579e-06	1590	0.564413237020382	0.0991038511457033	0.268806640700261	0.0471785606382606	0.0204977104953937	0.20438731701597
17_43205356_45363133	ENSG00000004897.7	CDC27	Lung	COVID19_HGI_C2_ALL_eur_leave_ukbb_23andme_20210107	17_44863133_T_C	0.855619	0.0002629	1731	0.869549461176333	0.118443789925406	0.0099881937677683	0.00135986141144366	0.000658693719048797	0.0530383141513069
17_43205356_45363133	ENSG00000004897.7	CDC27	Adipose_Subcutaneous	COVID19_HGI_A2_ALL_eur_leave_ukbb_23andme_20210107	17_45208191_T_C	5.75173e-21	0.07875	1768	0.000373852499774235	0.961423153670316	6.16446940672258e-06	0.0158305800899794	0.0223662492705233	0.0811545529158207
17_43205356_45363133	ENSG00000004897.7	CDC27	Vagina	COVID19_HGI_B2_ALL_leave_UKBB_23andme_20210107	17_44863133_T_C	0.657305	2.548e-06	1401	0.77931506436817	0.100785969419088	0.0994030606766495	0.0128477864690517	0.00764811906704035	0.625905398494986
17_43205356_45363133	ENSG00000004897.7	CDC27	Artery_Aorta	COVID19_HGI_B2_ALL_leave_23andme_20210107	17_44863133_T_C	0.213379	1.71e-08	1537	0.0174554980903408	0.0032429749381206	0.775321389736484	0.143983319671674	0.0599968175633795	0.228947196661333
17_43205356_45363133	ENSG00000004897.7	CDC27	Testis	COVID19_HGI_A2_ALL_eur_leave_23andme_20210107	17_45203877_T_A	7.91502e-09	0.1805	1766	0.0315048519355495	0.94942517676731	0.000537294315584355	0.0161894723161095	0.00234320466544677	0.202669755718715
17_43205356_45363133	ENSG00000004897.7	CDC27	Heart_Left_Ventricle	COVID19_HGI_B2_ALL_leave_23andme_20210107	17_44863133_T_C	0.759226	1.71e-08	1537	0.000315279340833796	0.021684455840506	0.0140037720737243	0.963158296589225	0.000838196155710579	0.175898900624942
17_43205356_45363133	ENSG00000004897.7	CDC27	Brain_Spinal_cord_cervical_c-1	COVID19_HGI_B1_ALL_eur_leave_23andme_20210107	17_44289832_A_G	0.143634	9.579e-06	1582	0.566119743932209	0.0946706959000056	0.269325748578232	0.0450137570468367	0.0248700545427175	0.373864601801928
17_43205356_45363133	ENSG00000004897.7	CDC27	Prostate	COVID19_HGI_C2_ALL_eur_leave_ukbb_23andme_20210107	17_44863133_T_C	0.150159	0.0002629	1730	0.860609922327772	0.127231336189666	0.0098828498970943	0.00146025070886775	0.000815640876600641	0.105721318256393
17_43205356_45363133	ENSG00000004897.7	CDC27	Brain_Putamen_basal_ganglia	COVID19_HGI_B1_ALL_eur_leave_ukbb_23andme_20210107	17_45361047_G_A	0.184836	0.0004098	1581	0.789465095797205	0.115699357210809	0.0762416847342316	0.0111661047563232	0.00742775750143139	0.0674820814373663
17_43205356_45363133	ENSG00000004897.7	CDC27	Colon_Sigmoid	COVID19_HGI_B2_ALL_leave_23andme_20210107	17_44863133_T_C	0.0941233	1.71e-08	1537	0.0150894630982846	0.00314421324029344	0.670229141511194	0.139484562532553	0.172052619617676	0.108837781135331
17_43205356_45363133	ENSG00000004897.7	CDC27	Small_Intestine_Terminal_Ileum	COVID19_HGI_B2_ALL_eur_leave_23andme_20210107	17_44826056_C_G	0.145489	1.626e-06	1634	0.279669028600614	0.0408185876667958	0.546508339638237	0.0797113443921486	0.0532926997022047	0.0716846571505981
17_43205356_45363133	ENSG00000004897.7	CDC27	Heart_Left_Ventricle	COVID19_HGI_A2_ALL_eur_leave_23andme_20210107	17_45302686_A_T	3.16416e-10	0.1398	1766	0.0136537978500384	0.966645400895045	0.000232856449729432	0.016482509565631	0.00298543523955619	0.45111068932061
17_43205356_45363133	ENSG00000004897.7	CDC27	Breast_Mammary_Tissue	COVID19_HGI_C2_ALL_eur_leave_ukbb_23andme_20210107	17_45294093_G_A	1.05488e-12	0.8569	1731	0.551359902538429	0.435822885380797	0.00633326773025843	0.00500465736419669	0.00147928698631934	0.0515439996631254
17_43205356_45363133	ENSG00000004897.7	CDC27	Spleen	COVID19_HGI_B1_ALL_eur_leave_23andme_20210107	17_44289832_A_G	0.474697	9.579e-06	1586	0.569681712784519	0.0887428536937674	0.271145745962455	0.0422098347022399	0.0282198528570185	0.195482770684166
17_43205356_45363133	ENSG00000004897.7	CDC27	Adipose_Subcutaneous	COVID19_HGI_A2_ALL_leave_UKBB_23andme_20210107	17_45302526_T_C	1.2238e-20	0.136	1584	0.000531664042996141	0.972606829749759	6.83533760936122e-06	0.0124899528676776	0.0143647180019583	0.107213207668976
17_43205356_45363133	ENSG00000004897.7	CDC27	Breast_Mammary_Tissue	COVID19_HGI_B1_ALL_leave_UKBB_23andme_20210107	17_45291080_C_A	1.31365e-12	0.3168	1414	0.595740912193888	0.356260989562035	0.0252392691105887	0.0150857455571673	0.00767308357632048	0.0513671343105238
17_43205356_45363133	ENSG00000004897.7	CDC27	Thyroid	COVID19_HGI_A2_ALL_eur_leave_23andme_20210107	17_44941323_C_T	0.681242	0.0002752	1766	0.840734921020847	0.141314524588061	0.0143381754309421	0.0024088217597253	0.00120355720042461	0.242483068949449
17_43205356_45363133	ENSG00000004897.7	CDC27	Esophagus_Muscularis	COVID19_HGI_B2_ALL_leave_UKBB_23andme_20210107	17_44863133_T_C	0.338383	2.548e-06	1405	0.752921255703957	0.127771620977128	0.096048249672328	0.0162925343849876	0.00696633926159903	0.61521564769265
17_43205356_45363133	ENSG00000004897.7	CDC27	Brain_Caudate_basal_ganglia	COVID19_HGI_B1_ALL_leave_23andme_20210107	17_44354231_A_G	0.883942	6.95e-05	1550	0.501702906113917	0.0769980064897565	0.34435864464761	0.0528257469100255	0.0241146958386918	0.0338116842073772
17_43205356_45363133	ENSG00000004897.7	CDC27	Liver	COVID19_HGI_B2_ALL_leave_UKBB_23andme_20210107	17_44863133_T_C	0.940549	2.548e-06	1402	0.75552312976302	0.125367042627837	0.0963678642538395	0.0159839558037572	0.00675800755154671	0.588218993828573
17_43205356_45363133	ENSG00000004897.7	CDC27	Esophagus_Gastroesophageal_Junction	COVID19_HGI_A2_ALL_eur_leave_ukbb_23andme_20210107	17_44941323_C_T	0.131212	0.000271	1768	0.821406950121695	0.160759957171611	0.0135442133396254	0.0026491378737664	0.00163974149330264	0.307421306537948
17_43205356_45363133	ENSG00000004897.7	CDC27	Nerve_Tibial	COVID19_HGI_B2_ALL_leave_23andme_20210107	17_44863133_T_C	0.286815	1.71e-08	1537	0.0177614338632897	0.00329867422711619	0.7889101482712	0.146473757517002	0.0435559861213914	0.253636350541225
17_43205356_45363133	ENSG00000004897.7	CDC27	Artery_Aorta	COVID19_HGI_C2_ALL_eur_leave_23andme_20210107	17_44826056_C_G	0.670686	0.0001425	1728	0.800529130334305	0.165834870572717	0.0261765035992839	0.00542059585772844	0.00203889963596637	0.0320137842078468
17_43205356_45363133	ENSG00000004897.7	CDC27	Thyroid	COVID19_HGI_C2_ALL_leave_UKBB_23andme_20210107	17_44863133_T_C	0.478913	0.0001428	1612	0.855570544295104	0.130810166972986	0.0111874762881412	0.0017097571693976	0.000722055274372063	0.0963189517115094
17_43205356_45363133	ENSG00000004897.7	CDC27	Nerve_Tibial	COVID19_HGI_B1_ALL_eur_leave_ukbb_23andme_20210107	17_45360317_A_G	0.867108	0.0004109	1591	0.759425888540753	0.145746661431749	0.073533671095532	0.0141051655039533	0.00718861342801312	0.039475328662487
17_43205356_45363133	ENSG00000004897.7	CDC27	Brain_Nucleus_accumbens_basal_ganglia	COVID19_HGI_A2_ALL_eur_leave_ukbb_23andme_20210107	17_44941323_C_T	0.106188	0.000271	1762	0.844874464093034	0.137614134472655	0.0138861321705032	0.00226042449913277	0.00136484476467569	0.360680849062314
17_43205356_45363133	ENSG00000004897.7	CDC27	Colon_Transverse	COVID19_HGI_B2_ALL_eur_leave_23andme_20210107	17_44826056_C_G	0.215357	1.626e-06	1640	0.255696951953246	0.0632923168865559	0.499671046499617	0.123625176400323	0.0577145082602579	0.048566535232235
17_43205356_45363133	ENSG00000004897.7	CDC27	Breast_Mammary_Tissue	COVID19_HGI_A2_ALL_leave_UKBB_23andme_20210107	17_45270326_A_G	1.31365e-12	0.1267	1584	0.626693393196153	0.356036414267209	0.0080570822429738	0.00457274101432578	0.00464036927933875	0.0808058488058476
17_43205356_45363133	ENSG00000004897.7	CDC27	Esophagus_Mucosa	COVID19_HGI_A2_ALL_eur_leave_23andme_20210107	17_44941323_C_T	0.380472	0.0002752	1766	0.857830518637601	0.124224881393993	0.014629729488704	0.00211737531271912	0.00119749516698272	0.269272580966963
17_43205356_45363133	ENSG00000004897.7	CDC27	Adrenal_Gland	COVID19_HGI_B2_ALL_leave_UKBB_23andme_20210107	17_44863133_T_C	0.249034	2.548e-06	1405	0.784932650041796	0.093993919115691	0.100131861832866	0.0119816052414386	0.00895996376820897	0.669223955035802
17_43205356_45363133	ENSG00000004897.7	CDC27	Muscle_Skeletal	COVID19_HGI_B2_ALL_leave_UKBB_23andme_20210107	17_45291080_C_A	4.61661e-45	0.1614	1405	1.30676003305001e-13	0.88133142028441	1.66700053910495e-14	0.112422962162481	0.00624561755296273	0.114673619004736
17_43205356_45363133	ENSG00000004897.7	CDC27	Adipose_Visceral_Omentum	COVID19_HGI_B1_ALL_leave_23andme_20210107	17_45208191_T_C	3.00454e-20	0.6351	1552	0.00173676675727344	0.586633107787532	0.00119214111135081	0.402665437395715	0.00777254694812893	0.0783774810871676
17_43205356_45363133	ENSG00000004897.7	CDC27	Brain_Cortex	COVID19_HGI_B1_ALL_eur_leave_ukbb_23andme_20210107	17_45361047_G_A	0.522583	0.0004098	1586	0.775781355001424	0.128622523368961	0.0750360299914171	0.012432650438887	0.00812744119931136	0.0481294380665067
17_43205356_45363133	ENSG00000004897.7	CDC27	Lung	COVID19_HGI_C2_ALL_eur_leave_23andme_20210107	17_44826056_C_G	0.772781	0.0001425	1728	0.851059547612334	0.115792160467547	0.0278287978127366	0.00378475334094501	0.00153474076643736	0.0392323131019903
17_43205356_45363133	ENSG00000004897.7	CDC27	Artery_Coronary	COVID19_HGI_B1_ALL_eur_leave_23andme_20210107	17_44289832_A_G	0.770176	9.579e-06	1589	0.575107067988784	0.0855299339907651	0.273890453571562	0.0407082291020342	0.0247643153468543	0.194574463707845
17_43205356_45363133	ENSG00000004897.7	CDC27	Brain_Hypothalamus	COVID19_HGI_C2_ALL_leave_23andme_20210107	17_44280902_G_C	0.401455	7.33e-05	1653	0.828334125669223	0.128175684095852	0.034834845111869	0.0053870445746812	0.00326830054837477	0.0581854042199852
17_43205356_45363133	ENSG00000004897.7	CDC27	Esophagus_Mucosa	COVID19_HGI_C2_ALL_eur_leave_23andme_20210107	17_44826056_C_G	0.542405	0.0001425	1728	0.846961242230185	0.119828007672067	0.0276947873170261	0.00391665695152024	0.00159930582920111	0.0416825928679165
17_43205356_45363133	ENSG00000004897.7	CDC27	Esophagus_Mucosa	COVID19_HGI_A2_ALL_eur_leave_ukbb_23andme_20210107	17_44941323_C_T	0.380472	0.000271	1768	0.858072300815804	0.124397280648548	0.0141487898310948	0.00204986016223397	0.00133176854231911	0.35028397131999
17_43205356_45363133	ENSG00000004897.7	CDC27	Vagina	COVID19_HGI_B2_ALL_leave_23andme_20210107	17_44863133_T_C	0.657305	1.71e-08	1533	0.018061674725974	0.00255417397047618	0.80224571338024	0.113385035268929	0.0637534026543804	0.180280785602718
17_43205356_45363133	ENSG00000004897.7	CDC27	Brain_Caudate_basal_ganglia	COVID19_HGI_B2_ALL_leave_UKBB_23andme_20210107	17_44863133_T_C	0.922226	2.548e-06	1403	0.771880980458196	0.109096514891534	0.0984567863100056	0.0139090797583248	0.00665663858193864	0.613659487316066
17_43205356_45363133	ENSG00000004897.7	CDC27	Skin_Not_Sun_Exposed_Suprapubic	COVID19_HGI_C2_ALL_eur_leave_ukbb_23andme_20210107	17_44863133_T_C	0.201851	0.0002629	1731	0.842609492307758	0.145206289423791	0.00967874428712236	0.00166709267934341	0.000838381301984777	0.0765877791465475
17_43205356_45363133	ENSG00000004897.7	CDC27	Brain_Amygdala	COVID19_HGI_B2_ALL_eur_leave_23andme_20210107	17_44826056_C_G	0.0515066	1.626e-06	1631	0.263278732049497	0.0515167073546288	0.51439008665229	0.100582347570821	0.0702321263727629	0.0741468488316592
17_43205356_45363133	ENSG00000004897.7	CDC27	Artery_Coronary	COVID19_HGI_C2_ALL_leave_23andme_20210107	17_44280902_G_C	0.277425	7.33e-05	1661	0.827482779954946	0.128764812161143	0.0348226453370274	0.0054152464471442	0.0035145160997398	0.0590034523987405
17_43205356_45363133	ENSG00000004897.7	CDC27	Brain_Spinal_cord_cervical_c-1	COVID19_HGI_B2_ALL_eur_leave_23andme_20210107	17_44826056_C_G	0.565801	1.626e-06	1632	0.276692880144365	0.0475427621294304	0.540635900164535	0.0928525032201069	0.0422759543415623	0.0605448344998052
17_43205356_45363133	ENSG00000004897.7	CDC27	Brain_Amygdala	COVID19_HGI_C2_ALL_leave_UKBB_23andme_20210107	17_44863133_T_C	0.0942772	0.0001428	1603	0.826278665010329	0.159559919110298	0.0107775463075689	0.00207991208967514	0.00130395748212909	0.130622042062832
17_43205356_45363133	ENSG00000004897.7	CDC27	Pituitary	COVID19_HGI_B2_ALL_eur_leave_ukbb_23andme_20210107	17_44863133_T_C	0.695222	0.000207	1640	0.837362705618467	0.143841570522537	0.0149978322766913	0.0025750941732871	0.00122279740901797	0.0575640264815637
17_43205356_45363133	ENSG00000004897.7	CDC27	Heart_Left_Ventricle	COVID19_HGI_A2_ALL_leave_UKBB_23andme_20210107	17_45302686_A_T	3.16416e-10	0.2839	1584	0.0138832578831353	0.970608179826445	0.000178490074698816	0.012475767642726	0.00285430457299528	0.39033996163275
17_43205356_45363133	ENSG00000004897.7	CDC27	Artery_Tibial	COVID19_HGI_B1_ALL_leave_UKBB_23andme_20210107	17_45361047_G_A	0.000200299	0.001904	1414	0.688209132511525	0.250131244614443	0.0291567947479995	0.0105751786875118	0.0219276494385213	0.171301019500195
17_43205356_45363133	ENSG00000004897.7	CDC27	Minor_Salivary_Gland	COVID19_HGI_C2_ALL_leave_23andme_20210107	17_44280902_G_C	0.597306	7.33e-05	1659	0.815250338837511	0.141638055897641	0.0342972255504123	0.00595579253901752	0.00285858717541772	0.0627071065516426
17_43205356_45363133	ENSG00000004897.7	CDC27	Small_Intestine_Terminal_Ileum	COVID19_HGI_A2_ALL_eur_leave_23andme_20210107	17_44941323_C_T	0.785389	0.0002752	1758	0.848568645011972	0.133406102947297	0.0143625960631263	0.00225658210451505	0.00140607387309005	0.226324022405817
17_43205356_45363133	ENSG00000004897.7	CDC27	Brain_Frontal_Cortex_BA9	COVID19_HGI_C2_ALL_leave_UKBB_23andme_20210107	17_44863133_T_C	0.961192	0.0001428	1610	0.867421456667768	0.118802681032514	0.0113372825849708	0.00155187586198453	0.000886703852763007	0.0972248509329358
17_43205356_45363133	ENSG00000004897.7	CDC27	Breast_Mammary_Tissue	COVID19_HGI_A2_ALL_leave_23andme_20210107	17_44863133_T_C	0.616884	5.84e-05	1577	0.616255430972915	0.349094488081094	0.0201340281845631	0.0114023488832893	0.00311370387813885	0.05168390255863
17_43205356_45363133	ENSG00000004897.7	CDC27	Pituitary	COVID19_HGI_A2_ALL_eur_leave_ukbb_23andme_20210107	17_44941323_C_T	0.597809	0.000271	1768	0.829726341270958	0.152735452539693	0.0136813921260536	0.00251712153234101	0.00133969253095475	0.332162320227489
17_43205356_45363133	ENSG00000004897.7	CDC27	Stomach	COVID19_HGI_C2_ALL_eur_leave_ukbb_23andme_20210107	17_44863133_T_C	0.408176	0.0002629	1731	0.841193032895241	0.146661372783858	0.00966247394057156	0.00168384579163947	0.000799274588690504	0.0635959030629389
17_43205356_45363133	ENSG00000004897.7	CDC27	Muscle_Skeletal	COVID19_HGI_B2_ALL_eur_leave_23andme_20210107	17_45208191_T_C	6.04087e-45	0.2203	1640	3.90648795767348e-14	0.33789343999849	7.63387639562388e-14	0.660293773373792	0.00181278662760257	0.076748769201579
17_43205356_45363133	ENSG00000004897.7	CDC27	Whole_Blood	COVID19_HGI_B1_ALL_eur_leave_23andme_20210107	17_44289832_A_G	0.77691	9.579e-06	1590	0.593544598446219	0.0732058316202216	0.282680701211747	0.0348491849406831	0.015719683781129	0.228996535370794
17_43205356_45363133	ENSG00000004897.7	CDC27	Brain_Substantia_nigra	COVID19_HGI_B2_ALL_eur_leave_ukbb_23andme_20210107	17_44863133_T_C	0.850409	0.000207	1628	0.844452080724554	0.136726410661573	0.0150402825616779	0.0024338456837894	0.00134738036840612	0.0625744727177457
17_43205356_45363133	ENSG00000004897.7	CDC27	Adipose_Subcutaneous	COVID19_HGI_C2_ALL_eur_leave_23andme_20210107	17_45208191_T_C	5.75173e-21	0.3442	1728	0.000377540083879483	0.965052887591311	1.2345183941549e-05	0.0315532622949264	0.0030039648459415	0.0641254788664798
17_43205356_45363133	ENSG00000004897.7	CDC27	Spleen	COVID19_HGI_C2_ALL_eur_leave_ukbb_23andme_20210107	17_44863133_T_C	0.208232	0.0002629	1727	0.843889706781331	0.143766201997951	0.00963298426000384	0.0016400172537555	0.0010710897069589	0.0687523887747876
17_43205356_45363133	ENSG00000004897.7	CDC27	Thyroid	COVID19_HGI_B1_ALL_leave_UKBB_23andme_20210107	17_44940444_G_T	0.000710773	0.1498	1414	0.841745625802883	0.114535124990769	0.0356615500756234	0.00484920768996817	0.00320849144075681	0.0253631482716067
17_43205356_45363133	ENSG00000004897.7	CDC27	Adrenal_Gland	COVID19_HGI_C2_ALL_leave_23andme_20210107	17_44280902_G_C	0.506301	7.33e-05	1661	0.838315886777789	0.118609535114834	0.0352785308804227	0.0049885928199509	0.00280745440700412	0.059677872029316
17_43205356_45363133	ENSG00000004897.7	CDC27	Skin_Not_Sun_Exposed_Suprapubic	COVID19_HGI_B2_ALL_leave_UKBB_23andme_20210107	17_44863133_T_C	0.201851	2.548e-06	1405	0.773867452446354	0.105758640334254	0.0987203027179263	0.0134831903554913	0.00817041414597385	0.694100670196175
17_43205356_45363133	ENSG00000004897.7	CDC27	Esophagus_Mucosa	COVID19_HGI_B2_ALL_leave_UKBB_23andme_20210107	17_44863133_T_C	0.491693	2.548e-06	1405	0.791081071049318	0.0907068485768802	0.100916200263408	0.0115655116081326	0.00573036850226143	0.637903902789332
17_43205356_45363133	ENSG00000004897.7	CDC27	Brain_Hippocampus	COVID19_HGI_C2_ALL_eur_leave_23andme_20210107	17_44826056_C_G	0.365742	0.0001425	1722	0.832654093606901	0.133417606041595	0.0272032098276178	0.00435644873473527	0.00236864178915164	0.0423866322094782
17_43205356_45363133	ENSG00000004897.7	CDC27	Thyroid	COVID19_HGI_B1_ALL_eur_leave_23andme_20210107	17_44289832_A_G	0.91985	9.579e-06	1590	0.579383110205487	0.0884449130996593	0.275936171084488	0.0421085204806373	0.0141272851297285	0.232223779909082
17_43205356_45363133	ENSG00000004897.7	CDC27	Pituitary	COVID19_HGI_C2_ALL_eur_leave_ukbb_23andme_20210107	17_44863133_T_C	0.695222	0.0002629	1731	0.836725129130004	0.15112592460389	0.00961115277882584	0.00173512505698599	0.000802668430294779	0.0577046004788563
17_43205356_45363133	ENSG00000004897.7	CDC27	Uterus	COVID19_HGI_B1_ALL_leave_23andme_20210107	17_44354231_A_G	0.12231	6.95e-05	1552	0.492768480867928	0.0757106460587472	0.338243210817082	0.0519275013590724	0.0413501608971702	0.0364890744621773
17_43205356_45363133	ENSG00000004897.7	CDC27	Brain_Anterior_cingulate_cortex_BA24	COVID19_HGI_B1_ALL_eur_leave_ukbb_23andme_20210107	17_45361047_G_A	0.785814	0.0004098	1584	0.785596590088954	0.119624873136542	0.0759653154889652	0.0115601867211453	0.00725303456439282	0.0542845959212695
17_43205356_45363133	ENSG00000004897.7	CDC27	Ovary	COVID19_HGI_B1_ALL_eur_leave_23andme_20210107	17_44289832_A_G	0.129649	9.579e-06	1582	0.575886507167665	0.0842603424588832	0.274040350413702	0.0400702372632177	0.0257425626965323	0.38442801754383
17_43205356_45363133	ENSG00000004897.7	CDC27	Colon_Sigmoid	COVID19_HGI_B2_ALL_leave_UKBB_23andme_20210107	17_44863133_T_C	0.0941233	2.548e-06	1405	0.734314065273749	0.137635050409918	0.0936745777131399	0.0175409179424965	0.016835388660697	0.522494055546427
17_43205356_45363133	ENSG00000004897.7	CDC27	Brain_Spinal_cord_cervical_c-1	COVID19_HGI_B2_ALL_eur_leave_ukbb_23andme_20210107	17_44863133_T_C	0.628438	0.000207	1632	0.837296776376841	0.143868542805487	0.0149463419329729	0.00256683412994646	0.00132150475475292	0.0636592505089656
17_43205356_45363133	ENSG00000004897.7	CDC27	Pancreas	COVID19_HGI_A2_ALL_eur_leave_23andme_20210107	17_44941323_C_T	0.305116	0.0002752	1766	0.858475988708501	0.123558870801882	0.0146407375518647	0.00210599603287995	0.00121840690487229	0.272885694440394
17_43205356_45363133	ENSG00000004897.7	CDC27	Testis	COVID19_HGI_C2_ALL_eur_leave_ukbb_23andme_20210107	17_45203877_T_A	7.91502e-09	0.492	1731	0.0317224184135485	0.955839670891046	0.000364383713685599	0.0109782823181311	0.00109524466358869	0.188917194655153
17_43205356_45363133	ENSG00000004897.7	CDC27	Brain_Hippocampus	COVID19_HGI_A2_ALL_eur_leave_23andme_20210107	17_44941323_C_T	0.263564	0.0002752	1760	0.843722199211951	0.138210178871536	0.0143523636247894	0.00234969589558638	0.00136556239613739	0.241372458623802
17_43205356_45363133	ENSG00000004897.7	CDC27	Brain_Cortex	COVID19_HGI_B2_ALL_eur_leave_ukbb_23andme_20210107	17_44863133_T_C	0.5902	0.000207	1635	0.838509237750752	0.142642512506724	0.0149948991017744	0.00254954475530563	0.00130380588544383	0.0576942506320087
17_43205356_45363133	ENSG00000004897.7	CDC27	Artery_Tibial	COVID19_HGI_A2_ALL_leave_23andme_20210107	17_44863133_T_C	0.120257	5.84e-05	1577	0.684249775561081	0.281117886981509	0.0223555097026532	0.00918146541424317	0.00309536234051414	0.117993736705648
17_43205356_45363133	ENSG00000004897.7	CDC27	Brain_Amygdala	COVID19_HGI_B2_ALL_leave_UKBB_23andme_20210107	17_44863133_T_C	0.0942772	2.548e-06	1401	0.746653543574769	0.128096576157646	0.0952303452842926	0.0163241111562159	0.0136954238270767	0.626274159118702
17_43205356_45363133	ENSG00000004897.7	CDC27	Prostate	COVID19_HGI_C2_ALL_leave_UKBB_23andme_20210107	17_44863133_T_C	0.150159	0.0001428	1612	0.86763582858617	0.118531296796823	0.0113452424511023	0.00154898155311467	0.000938650612789908	0.159825648543827
17_43205356_45363133	ENSG00000004897.7	CDC27	Adrenal_Gland	COVID19_HGI_B1_ALL_leave_UKBB_23andme_20210107	17_45359414_A_T	0.370979	0.001863	1414	0.852907869374928	0.103170051028023	0.0361344517408041	0.00436750123995585	0.00342012661628944	0.028695389141116
17_43205356_45363133	ENSG00000004897.7	CDC27	Skin_Not_Sun_Exposed_Suprapubic	COVID19_HGI_B2_ALL_leave_23andme_20210107	17_44863133_T_C	0.201851	1.71e-08	1537	0.0179810889298187	0.00270582756083892	0.798666574043899	0.120124302884019	0.0605222065814247	0.22555149815506
17_43205356_45363133	ENSG00000004897.7	CDC27	Nerve_Tibial	COVID19_HGI_A2_ALL_eur_leave_ukbb_23andme_20210107	17_44941323_C_T	0.472941	0.000271	1768	0.799085881925894	0.181989533023598	0.0131761603184433	0.00299808263172003	0.00275034210034469	0.149790818108005
17_43205356_45363133	ENSG00000004897.7	CDC27	Pancreas	COVID19_HGI_C2_ALL_leave_23andme_20210107	17_44280902_G_C	0.801923	7.33e-05	1661	0.844367290535797	0.113091156679032	0.0355331898195099	0.00475692099664358	0.00225144196901758	0.0615787379405865
17_43205356_45363133	ENSG00000004897.7	CDC27	Artery_Coronary	COVID19_HGI_B1_ALL_eur_leave_ukbb_23andme_20210107	17_45361047_G_A	0.42114	0.0004098	1590	0.78790723930574	0.117285707687631	0.0762765194123533	0.0113471297855333	0.00718340380874198	0.0576970377451154
17_43205356_45363133	ENSG00000004897.7	CDC27	Cells_EBV-transformed_lymphocytes	COVID19_HGI_B1_ALL_eur_leave_ukbb_23andme_20210107	17_45361047_G_A	0.38628	0.0004098	1591	0.771610410402427	0.133502852232272	0.0747134736760764	0.0129195571574311	0.0072537065317942	0.0566221414657419
17_43205356_45363133	ENSG00000004897.7	CDC27	Adipose_Visceral_Omentum	COVID19_HGI_B2_ALL_leave_UKBB_23andme_20210107	17_45291080_C_A	3.682e-20	0.1614	1405	0.00264201749187033	0.878774708282977	0.000337035451948505	0.112096905198967	0.00614933357423617	0.104834950117152
17_43205356_45363133	ENSG00000004897.7	CDC27	Testis	COVID19_HGI_A2_ALL_leave_23andme_20210107	17_45203877_T_A	7.91502e-09	0.4906	1577	0.0320190537792374	0.93484378241968	0.00104611253521357	0.0305412578109923	0.0015497934548769	0.160166264143553
17_43205356_45363133	ENSG00000004897.7	CDC27	Vagina	COVID19_HGI_A2_ALL_leave_UKBB_23andme_20210107	17_44863133_T_C	0.657305	0.001149	1582	0.861226056019511	0.125106316549556	0.0110548058224419	0.00160487244303782	0.00100794916545362	0.0260484361421491
17_43205356_45363133	ENSG00000004897.7	CDC27	Brain_Caudate_basal_ganglia	COVID19_HGI_B1_ALL_eur_leave_ukbb_23andme_20210107	17_45361047_G_A	0.248436	0.0004098	1589	0.781394745778473	0.123440520723203	0.0756379617573348	0.0119412911098625	0.00758548063112682	0.0606876144596185
17_43205356_45363133	ENSG00000004897.7	CDC27	Muscle_Skeletal	COVID19_HGI_B1_ALL_leave_UKBB_23andme_20210107	17_45291080_C_A	4.61661e-45	0.3168	1414	1.39728741729198e-13	0.942579694190015	5.91977358412379e-15	0.039916000466435	0.0175043053434025	0.0904976549506202
17_43205356_45363133	ENSG00000004897.7	CDC27	Nerve_Tibial	COVID19_HGI_B2_ALL_eur_leave_23andme_20210107	17_44826056_C_G	0.707701	1.626e-06	1640	0.272026398485672	0.0571223294138364	0.531581288586149	0.111598117564369	0.0276718659499736	0.0585279943680509
17_43205356_45363133	ENSG00000004897.7	CDC27	Skin_Sun_Exposed_Lower_leg	COVID19_HGI_A2_ALL_eur_leave_23andme_20210107	17_44941323_C_T	0.683101	0.0002752	1766	0.76489182208546	0.216596269726175	0.013044721774418	0.00369213040143016	0.00177505601251699	0.144481797547633
17_43205356_45363133	ENSG00000004897.7	CDC27	Muscle_Skeletal	COVID19_HGI_C2_ALL_leave_23andme_20210107	17_45291080_C_A	4.61661e-45	0.3515	1661	1.04205012489949e-13	0.956793587712757	4.38522018848003e-15	0.0402614382527411	0.00294497403439391	0.06968929845308
17_43205356_45363133	ENSG00000004897.7	CDC27	Whole_Blood	COVID19_HGI_C2_ALL_leave_23andme_20210107	17_44280902_G_C	0.532434	7.33e-05	1661	0.850447164075788	0.10712985266476	0.0357890468416809	0.00450617737397184	0.00212775904379973	0.0625724154225173
17_43205356_45363133	ENSG00000004897.7	CDC27	Heart_Atrial_Appendage	COVID19_HGI_B2_ALL_eur_leave_ukbb_23andme_20210107	17_44863133_T_C	0.00632583	0.000207	1640	0.504974164603136	0.472457248460835	0.00904448905350571	0.00845701813467445	0.00506707974784817	0.0964429733363064
17_43205356_45363133	ENSG00000004897.7	CDC27	Brain_Cerebellar_Hemisphere	COVID19_HGI_C2_ALL_leave_23andme_20210107	17_44280902_G_C	0.884986	7.33e-05	1660	0.835420567062315	0.121776672729157	0.0351540079372502	0.00512176404370889	0.0025269882275694	0.0620148522323747
17_43205356_45363133	ENSG00000004897.7	CDC27	Brain_Anterior_cingulate_cortex_BA24	COVID19_HGI_A2_ALL_leave_UKBB_23andme_20210107	17_44863133_T_C	0.925597	0.001149	1582	0.856925701226166	0.129406512282512	0.0110010225594358	0.00166028569554349	0.00100647823634316	0.0244140583436896
17_43205356_45363133	ENSG00000004897.7	CDC27	Artery_Tibial	COVID19_HGI_C2_ALL_eur_leave_ukbb_23andme_20210107	17_44863133_T_C	0.120257	0.0002629	1731	0.677792254049901	0.309397050866542	0.0077855494943145	0.00355245705693666	0.00147268853230622	0.0466132439794414
17_43205356_45363133	ENSG00000004897.7	CDC27	Brain_Hypothalamus	COVID19_HGI_B1_ALL_leave_UKBB_23andme_20210107	17_45359414_A_T	0.640875	0.001863	1407	0.844751140650134	0.111588106612551	0.0356836359596312	0.00471039293540633	0.00326672384227695	0.0282399609679175
17_43205356_45363133	ENSG00000004897.7	CDC27	Artery_Tibial	COVID19_HGI_C2_ALL_eur_leave_23andme_20210107	17_44826056_C_G	0.135829	0.0001425	1728	0.663362649661701	0.30173041403707	0.0216912965793619	0.00986293068999503	0.00335270903187137	0.0311700733452523
17_43205356_45363133	ENSG00000004897.7	CDC27	Whole_Blood	COVID19_HGI_A2_ALL_eur_leave_ukbb_23andme_20210107	17_44941323_C_T	0.367497	0.000271	1768	0.865052385468653	0.117479257525798	0.0142638847370398	0.00193585173945142	0.00126862052905792	0.372530766520625
17_43205356_45363133	ENSG00000004897.7	CDC27	Skin_Sun_Exposed_Lower_leg	COVID19_HGI_B1_ALL_eur_leave_ukbb_23andme_20210107	17_45361047_G_A	0.809648	0.0004098	1591	0.728659087429208	0.17622754441041	0.0705545840407764	0.0170562537679075	0.00750253035169849	0.0351657550180845
17_43205356_45363133	ENSG00000004897.7	CDC27	Vagina	COVID19_HGI_A2_ALL_eur_leave_23andme_20210107	17_44941323_C_T	0.104722	0.0002752	1760	0.844453792593679	0.137481525065698	0.0143774892244314	0.0023393831602009	0.00134780995599143	0.26040977462852
17_43205356_45363133	ENSG00000004897.7	CDC27	Pituitary	COVID19_HGI_C2_ALL_leave_23andme_20210107	17_44280902_G_C	0.392428	7.33e-05	1661	0.815256535704441	0.141795515512252	0.0343081329173703	0.00596445176733602	0.00267536409860093	0.0649059401702159
17_43205356_45363133	ENSG00000004897.7	CDC27	Testis	COVID19_HGI_C2_ALL_eur_leave_23andme_20210107	17_45203877_T_A	7.91502e-09	0.3414	1728	0.0319749211707196	0.935270389700418	0.00104554800993017	0.0305812804422828	0.00112786067664889	0.19907930738746
17_43205356_45363133	ENSG00000004897.7	CDC27	Brain_Caudate_basal_ganglia	COVID19_HGI_A2_ALL_eur_leave_ukbb_23andme_20210107	17_44941323_C_T	0.364765	0.000271	1766	0.836949639964522	0.145495348775128	0.0137851851477048	0.00239504218696882	0.0013747839256763	0.338003931834568
17_43205356_45363133	ENSG00000004897.7	CDC27	Brain_Cerebellum	COVID19_HGI_C2_ALL_leave_23andme_20210107	17_44280902_G_C	0.653434	7.33e-05	1655	0.823428925815898	0.133866780975424	0.034633306690058	0.00562797527475312	0.00244301124386651	0.0615887870387677
17_43205356_45363133	ENSG00000004897.7	CDC27	Stomach	COVID19_HGI_C2_ALL_leave_UKBB_23andme_20210107	17_44863133_T_C	0.408176	0.0001428	1612	0.848527992087243	0.137682543295174	0.0110953875803674	0.00179944807647308	0.000894628960742482	0.0989032266476897
17_43205356_45363133	ENSG00000004897.7	CDC27	Brain_Cerebellum	COVID19_HGI_B2_ALL_leave_UKBB_23andme_20210107	17_44863133_T_C	0.847367	2.548e-06	1402	0.772084585082551	0.109047704493484	0.0984577409435999	0.0138994667009563	0.00651050277940908	0.608905616746593
17_43205356_45363133	ENSG00000004897.7	CDC27	Brain_Anterior_cingulate_cortex_BA24	COVID19_HGI_A2_ALL_eur_leave_23andme_20210107	17_44941323_C_T	0.658365	0.0002752	1758	0.840650986026864	0.141356651613146	0.0142906012625137	0.00240168472657915	0.00130007637089741	0.241396275484125
17_43205356_45363133	ENSG00000004897.7	CDC27	Ovary	COVID19_HGI_C2_ALL_leave_UKBB_23andme_20210107	17_44863133_T_C	0.234499	0.0001428	1609	0.85906517574586	0.127083730024081	0.011215205127496	0.0016581164856854	0.000977772616877152	0.129764566379412
17_43205356_45363133	ENSG00000004897.7	CDC27	Brain_Hippocampus	COVID19_HGI_A2_ALL_leave_UKBB_23andme_20210107	17_44863133_T_C	0.276164	0.001149	1582	0.860369245028274	0.125946528980844	0.0110452300128909	0.00161585052821685	0.00102314544977399	0.0319480853918546
17_43205356_45363133	ENSG00000004897.7	CDC27	Liver	COVID19_HGI_B1_ALL_eur_leave_23andme_20210107	17_44289832_A_G	0.687011	9.579e-06	1583	0.560739735609575	0.101944081587807	0.266858385467983	0.0484936506616207	0.021964146673014	0.215549751240941
17_43205356_45363133	ENSG00000004897.7	CDC27	Brain_Anterior_cingulate_cortex_BA24	COVID19_HGI_A2_ALL_eur_leave_ukbb_23andme_20210107	17_44941323_C_T	0.658365	0.000271	1760	0.840954698684414	0.141576873174707	0.0138081651854735	0.00232330294544208	0.00133696000996349	0.339624187389174
17_43205356_45363133	ENSG00000004897.7	CDC27	Skin_Sun_Exposed_Lower_leg	COVID19_HGI_A2_ALL_leave_UKBB_23andme_20210107	17_45302526_T_C	1.17178e-06	0.136	1584	0.800553827310024	0.184997098235768	0.0102923185350152	0.00237663466878801	0.00178012125040453	0.0419362916678653
17_43205356_45363133	ENSG00000004897.7	CDC27	Brain_Hippocampus	COVID19_HGI_B2_ALL_eur_leave_ukbb_23andme_20210107	17_44863133_T_C	0.276164	0.000207	1635	0.851335509990756	0.129744355171268	0.0152023166379238	0.00231544538714754	0.00140237281290498	0.0733811907499191
17_43205356_45363133	ENSG00000004897.7	CDC27	Brain_Nucleus_accumbens_basal_ganglia	COVID19_HGI_C2_ALL_leave_23andme_20210107	17_44280902_G_C	0.967968	7.33e-05	1655	0.830659395052613	0.126627296569032	0.0349378727931218	0.0053235438244323	0.00245189176080095	0.0613568150905697
17_43205356_45363133	ENSG00000004897.7	CDC27	Breast_Mammary_Tissue	COVID19_HGI_B1_ALL_leave_23andme_20210107	17_44354231_A_G	0.532595	6.95e-05	1552	0.362130605329988	0.220652393009968	0.248571537015124	0.151441699927151	0.0172037647177682	0.0331685121952585
17_43205356_45363133	ENSG00000004897.7	CDC27	Colon_Sigmoid	COVID19_HGI_A2_ALL_leave_UKBB_23andme_20210107	17_44863133_T_C	0.0941233	0.001149	1584	0.807380244150857	0.178571550529741	0.0103800823482427	0.00229443105805519	0.00137369191310398	0.0349433298604499
17_43205356_45363133	ENSG00000004897.7	CDC27	Adipose_Subcutaneous	COVID19_HGI_B2_ALL_leave_UKBB_23andme_20210107	17_45291080_C_A	6.37935e-21	0.1614	1405	0.000448595343060902	0.881080004440406	5.7226166993881e-05	0.112391112238434	0.00602306181110536	0.0975778231665087
17_43205356_45363133	ENSG00000004897.7	CDC27	Heart_Atrial_Appendage	COVID19_HGI_B1_ALL_leave_23andme_20210107	17_44367288_G_C	0.0124181	8.337e-05	1552	0.285913793602236	0.251508616592005	0.196255246266111	0.172545272151898	0.0937770713877497	0.0307725774641884
17_43205356_45363133	ENSG00000004897.7	CDC27	Artery_Tibial	COVID19_HGI_A2_ALL_leave_UKBB_23andme_20210107	17_45302526_T_C	1.1192e-06	0.136	1584	0.695198784601035	0.290271488187914	0.00893782165817853	0.00373001286219189	0.00186189269068098	0.0243904143779551
17_43205356_45363133	ENSG00000004897.7	CDC27	Brain_Hypothalamus	COVID19_HGI_B2_ALL_leave_23andme_20210107	17_44863133_T_C	0.539936	1.71e-08	1530	0.0178584613519905	0.00256439762992096	0.793216950729919	0.113829985155645	0.0725302051325244	0.159282941505121
17_43205356_45363133	ENSG00000004897.7	CDC27	Prostate	COVID19_HGI_A2_ALL_eur_leave_23andme_20210107	17_44941323_C_T	0.935042	0.0002752	1765	0.852991508006448	0.128987888044735	0.014542147947724	0.00219775754964894	0.00128069845144321	0.24611345517166
17_43205356_45363133	ENSG00000004897.7	CDC27	Brain_Caudate_basal_ganglia	COVID19_HGI_C2_ALL_eur_leave_23andme_20210107	17_44826056_C_G	0.629029	0.0001425	1726	0.826073257545417	0.140312050592316	0.0270066102851686	0.00458516451946483	0.00202291705763398	0.0402611618501065
17_43205356_45363133	ENSG00000004897.7	CDC27	Brain_Cerebellar_Hemisphere	COVID19_HGI_B1_ALL_leave_UKBB_23andme_20210107	17_44868726_T_C	0.00327646	0.008695	1412	0.850732722360827	0.105522017832086	0.0359807603507588	0.00445962729860513	0.00330487215772273	0.0269718124974854
17_43205356_45363133	ENSG00000004897.7	CDC27	Heart_Atrial_Appendage	COVID19_HGI_C2_ALL_eur_leave_23andme_20210107	17_44826056_C_G	0.00682059	0.0001425	1728	0.490353108100705	0.468835623417291	0.0160340572413123	0.0153210007570601	0.00945621048363141	0.0492581300604914
17_43205356_45363133	ENSG00000004897.7	CDC27	Brain_Cerebellar_Hemisphere	COVID19_HGI_A2_ALL_eur_leave_ukbb_23andme_20210107	17_44941323_C_T	0.404222	0.000271	1763	0.850213334801146	0.132305801846664	0.0139857580312162	0.00217507129625978	0.00132003402471362	0.355724150359067
17_43205356_45363133	ENSG00000004897.7	CDC27	Pancreas	COVID19_HGI_C2_ALL_leave_UKBB_23andme_20210107	17_44863133_T_C	0.634035	0.0001428	1612	0.873277002536295	0.113028455717982	0.011419006678056	0.00147716645458212	0.000798368613085216	0.0989044034542145
17_43205356_45363133	ENSG00000004897.7	CDC27	Prostate	COVID19_HGI_A2_ALL_eur_leave_ukbb_23andme_20210107	17_44941323_C_T	0.935042	0.000271	1767	0.853308663242555	0.129177588102912	0.0140625781260911	0.0021275307866674	0.00132363974177501	0.344536006624242
17_43205356_45363133	ENSG00000004897.7	CDC27	Brain_Cerebellum	COVID19_HGI_A2_ALL_eur_leave_ukbb_23andme_20210107	17_44941323_C_T	0.400411	0.000271	1762	0.837938401070207	0.144572689534751	0.0137745592641162	0.00237523782631721	0.00133911230460821	0.344188041809915
17_43205356_45363133	ENSG00000004897.7	CDC27	Spleen	COVID19_HGI_C2_ALL_eur_leave_23andme_20210107	17_44826056_C_G	0.0203389	0.0001425	1724	0.824923540371825	0.14030442502513	0.0269401660719848	0.00457877703108282	0.00325309149997733	0.101122645763381
17_43205356_45363133	ENSG00000004897.7	CDC27	Artery_Aorta	COVID19_HGI_A2_ALL_eur_leave_23andme_20210107	17_44941323_C_T	0.340853	0.0002752	1766	0.810495375135933	0.171342268961109	0.0138224600692874	0.00292070935805658	0.00141918647561417	0.217534816954659
17_43205356_45363133	ENSG00000004897.7	CDC27	Uterus	COVID19_HGI_B1_ALL_eur_leave_23andme_20210107	17_44289832_A_G	0.183575	9.579e-06	1589	0.566905256980808	0.0890852277551978	0.269963376250216	0.0423912165585669	0.0316549224552116	0.266769182165055
17_43205356_45363133	ENSG00000004897.7	CDC27	Thyroid	COVID19_HGI_C2_ALL_eur_leave_ukbb_23andme_20210107	17_44863133_T_C	0.478913	0.0002629	1731	0.848147467372686	0.139833600884557	0.00974235696299561	0.00160554594125804	0.000671028838503238	0.0595386235551682
17_43205356_45363133	ENSG00000004897.7	CDC27	Ovary	COVID19_HGI_C2_ALL_eur_leave_23andme_20210107	17_44826056_C_G	0.474626	0.0001425	1721	0.834037934384281	0.132051611171054	0.0272310076953559	0.0043090623355353	0.00237038441377375	0.0404958190310862
17_43205356_45363133	ENSG00000004897.7	CDC27	Adipose_Subcutaneous	COVID19_HGI_B2_ALL_eur_leave_23andme_20210107	17_45208191_T_C	5.75173e-21	0.2203	1640	0.000139057697482532	0.337758745599332	0.000271740060623128	0.660030572769812	0.00179988387275078	0.0734316732580875
17_43205356_45363133	ENSG00000004897.7	CDC27	Thyroid	COVID19_HGI_C2_ALL_leave_23andme_20210107	17_44280902_G_C	0.805703	7.33e-05	1661	0.827301621024254	0.130514043968315	0.0348150216941602	0.00549049440589532	0.00187881890737558	0.0584416214164676
17_43205356_45363133	ENSG00000004897.7	CDC27	Small_Intestine_Terminal_Ileum	COVID19_HGI_A2_ALL_eur_leave_ukbb_23andme_20210107	17_44941323_C_T	0.785389	0.000271	1760	0.848963643180469	0.133610683283741	0.0139136641488103	0.00218842174342695	0.00132358764355276	0.347895590233943
17_43205356_45363133	ENSG00000004897.7	CDC27	Brain_Hypothalamus	COVID19_HGI_B2_ALL_eur_leave_23andme_20210107	17_44826056_C_G	0.124474	1.626e-06	1633	0.27794333043563	0.042621286815423	0.543043900234287	0.0832200259573731	0.0531714565572864	0.0755644219686471
17_43205356_45363133	ENSG00000004897.7	CDC27	Cells_EBV-transformed_lymphocytes	COVID19_HGI_B2_ALL_eur_leave_ukbb_23andme_20210107	17_44863133_T_C	0.251015	0.000207	1640	0.832776342215274	0.148360127531098	0.0149156868591566	0.00265595603439507	0.00129188736007673	0.080407452888631
17_43205356_45363133	ENSG00000004897.7	CDC27	Artery_Aorta	COVID19_HGI_C2_ALL_leave_23andme_20210107	17_44280902_G_C	0.342321	7.33e-05	1661	0.797020218917566	0.160008289317497	0.0335407008848178	0.00673086849119308	0.00269992238892667	0.0598293346484601
17_43205356_45363133	ENSG00000004897.7	CDC27	Brain_Cerebellar_Hemisphere	COVID19_HGI_B1_ALL_eur_leave_23andme_20210107	17_44289832_A_G	0.681014	9.579e-06	1585	0.582812065713883	0.0814629216722076	0.277302770080883	0.0387404866887038	0.019681755844323	0.269399438509951
17_43205356_45363133	ENSG00000004897.7	CDC27	Brain_Cerebellar_Hemisphere	COVID19_HGI_C2_ALL_eur_leave_23andme_20210107	17_44826056_C_G	0.818652	0.0001425	1723	0.838985992959582	0.127444352464499	0.0274170532695053	0.00416273830855473	0.00198986299785888	0.0409211145161296
17_43205356_45363133	ENSG00000004897.7	CDC27	Colon_Transverse	COVID19_HGI_C2_ALL_leave_UKBB_23andme_20210107	17_44863133_T_C	0.352285	0.0001428	1612	0.792490711963931	0.193455356292193	0.0103626417573471	0.00252846752276503	0.00116282246376363	0.074496878638963
17_43205356_45363133	ENSG00000004897.7	CDC27	Brain_Anterior_cingulate_cortex_BA24	COVID19_HGI_C2_ALL_eur_leave_ukbb_23andme_20210107	17_44863133_T_C	0.925597	0.0002629	1724	0.847969403957121	0.139901294911327	0.00971849539873168	0.00160258700346558	0.000808218729354103	0.0630339281605574
17_43205356_45363133	ENSG00000004897.7	CDC27	Skin_Sun_Exposed_Lower_leg	COVID19_HGI_B1_ALL_leave_UKBB_23andme_20210107	17_45019413_A_T	0.000344146	0.02009	1414	0.777188726386607	0.17753079352317	0.0329265205955894	0.00751646477180568	0.00483749472282768	0.0643168981483926
17_43205356_45363133	ENSG00000004897.7	CDC27	Thyroid	COVID19_HGI_B2_ALL_eur_leave_23andme_20210107	17_44826056_C_G	0.98277	1.626e-06	1640	0.28432469063016	0.0447757346079245	0.555614036958989	0.0874708355492425	0.0278147022536843	0.0552592360432033
17_43205356_45363133	ENSG00000004897.7	CDC27	Adipose_Subcutaneous	COVID19_HGI_B2_ALL_eur_leave_ukbb_23andme_20210107	17_45208191_T_C	5.75173e-21	0.1464	1640	0.000401060714550501	0.974140707836505	7.18331648787216e-06	0.017439623694729	0.00801142443772686	0.0814129005893175
17_43205356_45363133	ENSG00000004897.7	CDC27	Artery_Coronary	COVID19_HGI_B2_ALL_leave_UKBB_23andme_20210107	17_44863133_T_C	0.251399	2.548e-06	1405	0.776909438116772	0.101290448234872	0.099108361093166	0.0129115846996948	0.00978016785549527	0.616452195887502
17_43205356_45363133	ENSG00000004897.7	CDC27	Liver	COVID19_HGI_B2_ALL_eur_leave_23andme_20210107	17_44826056_C_G	0.911032	1.626e-06	1633	0.272530232985077	0.051613305901121	0.532505123737418	0.100806265514516	0.0425450718618674	0.0481488757550242
17_43205356_45363133	ENSG00000004897.7	CDC27	Stomach	COVID19_HGI_B1_ALL_leave_UKBB_23andme_20210107	17_45361047_G_A	0.210953	0.001904	1414	0.840008233419704	0.115811048320619	0.0355879433902133	0.00490278219131077	0.00368999267815305	0.0296544130542349
17_43205356_45363133	ENSG00000004897.7	CDC27	Esophagus_Muscularis	COVID19_HGI_B2_ALL_eur_leave_ukbb_23andme_20210107	17_44863133_T_C	0.338383	0.000207	1640	0.819953269970484	0.161135606561462	0.0146860154330125	0.00288472653406195	0.0013403815009804	0.0549852398357483
17_43205356_45363133	ENSG00000004897.7	CDC27	Thyroid	COVID19_HGI_B1_ALL_leave_23andme_20210107	17_44354231_A_G	0.694838	6.95e-05	1552	0.507202631537076	0.0748939641317672	0.348151014699244	0.0513899070847954	0.0183624825471173	0.0342967194006162
17_43205356_45363133	ENSG00000004897.7	CDC27	Brain_Cerebellar_Hemisphere	COVID19_HGI_C2_ALL_eur_leave_ukbb_23andme_20210107	17_44863133_T_C	0.872872	0.0002629	1726	0.857432696158715	0.130445153368557	0.00983156631430001	0.00149492544157182	0.00079565871685662	0.062183730958727
17_43205356_45363133	ENSG00000004897.7	CDC27	Brain_Frontal_Cortex_BA9	COVID19_HGI_B1_ALL_leave_UKBB_23andme_20210107	17_45359414_A_T	0.94173	0.001863	1412	0.85389326570796	0.102401711909194	0.0361512226485875	0.00433215284954784	0.00322164688471116	0.0277036406854197
17_43205356_45363133	ENSG00000004897.7	CDC27	Brain_Caudate_basal_ganglia	COVID19_HGI_B2_ALL_leave_23andme_20210107	17_44863133_T_C	0.922226	1.71e-08	1535	0.0180632161316374	0.00275977281717384	0.802314108728652	0.122526529180819	0.0543363731417181	0.182255670869088
17_43205356_45363133	ENSG00000004897.7	CDC27	Thyroid	COVID19_HGI_B2_ALL_eur_leave_ukbb_23andme_20210107	17_44863133_T_C	0.478913	0.000207	1640	0.847848660146275	0.133520048892887	0.0151856440650763	0.00239039505450133	0.00105525184126037	0.0574723660241902
17_43205356_45363133	ENSG00000004897.7	CDC27	Skin_Sun_Exposed_Lower_leg	COVID19_HGI_C2_ALL_eur_leave_ukbb_23andme_20210107	17_45058376_G_C	4.22757e-06	0.04921	1731	0.772679364571264	0.215018590433882	0.00887548271636364	0.00246888151851993	0.000957680759970723	0.064873021694925
17_43205356_45363133	ENSG00000004897.7	CDC27	Nerve_Tibial	COVID19_HGI_B1_ALL_leave_23andme_20210107	17_44354231_A_G	0.937176	6.95e-05	1552	0.490328703395252	0.0917759404535445	0.336568513270308	0.0629779464837133	0.0183488963971831	0.0326237106691851
17_43205356_45363133	ENSG00000004897.7	CDC27	Cells_Transformed_fibroblasts	COVID19_HGI_C2_ALL_eur_leave_23andme_20210107	17_44826056_C_G	0.590892	0.0001425	1728	0.830781862669955	0.135903104784405	0.0271657377531262	0.00444218878327242	0.00170710600924167	0.0392119177401885
17_43205356_45363133	ENSG00000004897.7	CDC27	Nerve_Tibial	COVID19_HGI_B2_ALL_leave_UKBB_23andme_20210107	17_44863133_T_C	0.286815	2.548e-06	1405	0.749903182869515	0.130991063914603	0.0956632417967558	0.0167034578181162	0.00673905360101028	0.668102477302115
17_43205356_45363133	ENSG00000004897.7	CDC27	Cells_EBV-transformed_lymphocytes	COVID19_HGI_B1_ALL_eur_leave_23andme_20210107	17_44289832_A_G	0.778879	9.579e-06	1590	0.565997850190737	0.0978786131367095	0.269561326301508	0.0465955615988922	0.0199666487721531	0.255772041456056
17_43205356_45363133	ENSG00000004897.7	CDC27	Brain_Substantia_nigra	COVID19_HGI_A2_ALL_leave_23andme_20210107	17_44863133_T_C	0.850409	5.84e-05	1575	0.835797899668669	0.130279413754865	0.0272955093994155	0.00425229357644935	0.00237488360060086	0.121948160429732
17_43205356_45363133	ENSG00000004897.7	CDC27	Breast_Mammary_Tissue	COVID19_HGI_B2_ALL_eur_leave_ukbb_23andme_20210107	17_45208191_T_C	1.31365e-12	0.1464	1640	0.55895490193813	0.420025938062017	0.0100113270071072	0.00751951040741105	0.00348832258533465	0.0600778926252745
17_43205356_45363133	ENSG00000004897.7	CDC27	Brain_Substantia_nigra	COVID19_HGI_B1_ALL_leave_UKBB_23andme_20210107	17_45359414_A_T	0.716941	0.001863	1406	0.838400567792846	0.117847276013572	0.0353777482916334	0.00496936266010271	0.00340504524184639	0.0272407535136889
17_43205356_45363133	ENSG00000004897.7	CDC27	Brain_Frontal_Cortex_BA9	COVID19_HGI_B2_ALL_eur_leave_ukbb_23andme_20210107	17_44863133_T_C	0.961192	0.000207	1638	0.860476309188425	0.120696044416955	0.0153991902301487	0.00215872157272986	0.00126973459174063	0.0592682598488508
17_43205356_45363133	ENSG00000004897.7	CDC27	Adipose_Visceral_Omentum	COVID19_HGI_B2_ALL_eur_leave_ukbb_23andme_20210107	17_45208191_T_C	3.00454e-20	0.1464	1640	0.00220890188111128	0.972262016484	3.95631901281134e-05	0.0174059026465285	0.00808361579823236	0.0852452894751149
17_43205356_45363133	ENSG00000004897.7	CDC27	Adrenal_Gland	COVID19_HGI_B1_ALL_eur_leave_23andme_20210107	17_44289832_A_G	0.280181	9.579e-06	1590	0.5827689975595	0.079569120323243	0.27754872895118	0.0378732354798787	0.0222399176861987	0.303411614653102
17_43205356_45363133	ENSG00000004897.7	CDC27	Artery_Tibial	COVID19_HGI_B1_ALL_eur_leave_23andme_20210107	17_44289832_A_G	0.226343	9.579e-06	1590	0.464170267823104	0.191670856671896	0.221065067618113	0.0912530471949979	0.0318407606918889	0.151211179096342
17_43205356_45363133	ENSG00000004897.7	CDC27	Skin_Not_Sun_Exposed_Suprapubic	COVID19_HGI_B1_ALL_leave_23andme_20210107	17_44367288_G_C	0.292361	8.337e-05	1552	0.501207748859397	0.0755139164919278	0.344036042975	0.0518063776663878	0.0274359140072874	0.0297040372965155
17_43205356_45363133	ENSG00000004897.7	CDC27	Spleen	COVID19_HGI_A2_ALL_leave_UKBB_23andme_20210107	17_44826056_C_G	0.0203389	0.00304	1584	0.85310056102607	0.133076611029945	0.010967885502445	0.00170975397103108	0.00114518847050935	0.0389875047711744
17_43205356_45363133	ENSG00000004897.7	CDC27	Esophagus_Mucosa	COVID19_HGI_B1_ALL_eur_leave_ukbb_23andme_20210107	17_45359414_A_T	0.681902	0.0004106	1591	0.8011329209935	0.104823599953766	0.0775720785991845	0.0101435290644351	0.00632787138911432	0.0489110172975882
17_43205356_45363133	ENSG00000004897.7	CDC27	Brain_Hypothalamus	COVID19_HGI_A2_ALL_eur_leave_ukbb_23andme_20210107	17_44941323_C_T	0.911595	0.000271	1760	0.843488065564511	0.139043514277753	0.0138515084666528	0.00228199604525221	0.00133491564583168	0.342027519571838
17_43205356_45363133	ENSG00000004897.7	CDC27	Brain_Substantia_nigra	COVID19_HGI_C2_ALL_eur_leave_ukbb_23andme_20210107	17_44863133_T_C	0.850409	0.0002629	1718	0.844114912735761	0.143714740150338	0.00965895976326468	0.0016436179179499	0.000867769432685891	0.0639560123181996
17_43205356_45363133	ENSG00000004897.7	CDC27	Whole_Blood	COVID19_HGI_A2_ALL_eur_leave_23andme_20210107	17_44941323_C_T	0.367497	0.0002752	1766	0.864764648114233	0.117287385663348	0.0147479864593745	0.0019990575057329	0.00120092225731211	0.272003054776834
17_43205356_45363133	ENSG00000004897.7	CDC27	Artery_Aorta	COVID19_HGI_B1_ALL_eur_leave_23andme_20210107	17_44289832_A_G	0.21095	9.579e-06	1590	0.556731772119967	0.10594715654328	0.265148277217437	0.0504365048967744	0.0217362892225423	0.308093164351691
17_43205356_45363133	ENSG00000004897.7	CDC27	Thyroid	COVID19_HGI_A2_ALL_leave_UKBB_23andme_20210107	17_44863133_T_C	0.478913	0.001149	1584	0.858683162895885	0.127656689938671	0.0110396582112101	0.00164023770456138	0.000980251249671923	0.0196943769436456
17_43205356_45363133	ENSG00000004897.7	CDC27	Brain_Cerebellum	COVID19_HGI_B2_ALL_leave_23andme_20210107	17_44863133_T_C	0.847367	1.71e-08	1532	0.0180773574440684	0.00275470835953302	0.802939905614999	0.122301637858302	0.0539263907230973	0.178310840029562
17_43205356_45363133	ENSG00000004897.7	CDC27	Esophagus_Muscularis	COVID19_HGI_C2_ALL_leave_23andme_20210107	17_44280902_G_C	0.345192	7.33e-05	1661	0.797923604505628	0.159220581416572	0.0335787177193644	0.00669784034344357	0.00257925601499225	0.0590811230335067
17_43205356_45363133	ENSG00000004897.7	CDC27	Nerve_Tibial	COVID19_HGI_B1_ALL_eur_leave_23andme_20210107	17_44289832_A_G	0.783294	9.579e-06	1590	0.560392468922576	0.107340133960168	0.266891715438919	0.0511073903261384	0.0142682913521978	0.235515891185715
17_43205356_45363133	ENSG00000004897.7	CDC27	Artery_Tibial	COVID19_HGI_B2_ALL_eur_leave_ukbb_23andme_20210107	17_44863133_T_C	0.120257	0.000207	1640	0.681358397360438	0.298955256010736	0.0122036709962853	0.00535239620927761	0.00213027942326409	0.0491915971402834
17_43205356_45363133	ENSG00000004897.7	CDC27	Lung	COVID19_HGI_B1_ALL_leave_23andme_20210107	17_44354231_A_G	0.750274	6.95e-05	1552	0.519851236063782	0.062055253156659	0.356833194614511	0.042576914512413	0.0186834016526347	0.0349563205290922
17_43205356_45363133	ENSG00000004897.7	CDC27	Vagina	COVID19_HGI_B1_ALL_eur_leave_ukbb_23andme_20210107	17_45361047_G_A	0.649879	0.0004098	1586	0.789395600051226	0.115908161120184	0.076357348698357	0.0112045317251973	0.00713435840503578	0.0562555034019255
17_43205356_45363133	ENSG00000004897.7	CDC27	Pituitary	COVID19_HGI_B1_ALL_eur_leave_ukbb_23andme_20210107	17_45361047_G_A	0.0816695	0.0004098	1591	0.775064197432901	0.129116276906479	0.0750478968809804	0.0124937898181792	0.00827783896146111	0.0755033868311042
17_43205356_45363133	ENSG00000004897.7	CDC27	Esophagus_Mucosa	COVID19_HGI_B1_ALL_leave_23andme_20210107	17_44354231_A_G	0.679671	6.95e-05	1552	0.516532260686217	0.0648958545502131	0.354555003269251	0.0445259356876504	0.019490945806668	0.0341046712289797
17_43205356_45363133	ENSG00000004897.7	CDC27	Colon_Transverse	COVID19_HGI_B2_ALL_leave_23andme_20210107	17_44863133_T_C	0.352285	1.71e-08	1537	0.0164738887032792	0.00384899591397676	0.731721215727347	0.170883896608089	0.0770720030473076	0.134886596262391
17_43205356_45363133	ENSG00000004897.7	CDC27	Liver	COVID19_HGI_B1_ALL_leave_23andme_20210107	17_44354231_A_G	0.259434	6.95e-05	1546	0.487859168170941	0.0875713363392092	0.33463827103159	0.0600380988203713	0.0298931256378886	0.0373203382737704
17_43205356_45363133	ENSG00000004897.7	CDC27	Artery_Aorta	COVID19_HGI_B1_ALL_eur_leave_ukbb_23andme_20210107	17_45361047_G_A	0.297491	0.0004098	1591	0.760121757650121	0.144794282042093	0.0736010506923905	0.014012666906758	0.00747024270863786	0.055785722512514
17_43205356_45363133	ENSG00000004897.7	CDC27	Vagina	COVID19_HGI_C2_ALL_eur_leave_23andme_20210107	17_44826056_C_G	0.983613	0.0001425	1722	0.833477520058851	0.132683609339277	0.0272347348184408	0.00433330250630577	0.00227083327712492	0.0376028382345709
17_43205356_45363133	ENSG00000004897.7	CDC27	Heart_Atrial_Appendage	COVID19_HGI_B1_ALL_eur_leave_ukbb_23andme_20210107	17_45195850_G_A	1.88229e-06	0.2994	1591	0.471829267605862	0.424840051238057	0.0456862726184417	0.041119877410577	0.0165245311270627	0.0693448833065878
17_43205356_45363133	ENSG00000004897.7	CDC27	Brain_Hypothalamus	COVID19_HGI_C2_ALL_eur_leave_23andme_20210107	17_44826056_C_G	0.124474	0.0001425	1720	0.83172570510965	0.134024298026746	0.0271677791796585	0.00437510941360732	0.00270710827033779	0.0542519126779377
17_43205356_45363133	ENSG00000004897.7	CDC27	Liver	COVID19_HGI_B1_ALL_eur_leave_ukbb_23andme_20210107	17_45361047_G_A	0.898004	0.0004098	1584	0.765284587065778	0.139553774316295	0.0736445647839983	0.013421388126181	0.00809568570774819	0.0428251677298261
17_43205356_45363133	ENSG00000004897.7	CDC27	Artery_Coronary	COVID19_HGI_B1_ALL_leave_UKBB_23andme_20210107	17_45359414_A_T	0.42114	0.001863	1413	0.844572035492119	0.111575515458382	0.0357658306171539	0.00472162093526695	0.00336499749707827	0.0287855057988675
17_43205356_45363133	ENSG00000004897.7	CDC27	Colon_Sigmoid	COVID19_HGI_A2_ALL_eur_leave_23andme_20210107	17_44941323_C_T	0.532034	0.0002752	1765	0.790990879783423	0.190451999580803	0.0134844794196572	0.00324491776302215	0.00182772345309424	0.158162070199764
17_43205356_45363133	ENSG00000004897.7	CDC27	Brain_Amygdala	COVID19_HGI_B1_ALL_leave_23andme_20210107	17_44354231_A_G	0.155916	6.95e-05	1545	0.480646660479705	0.0896379849593465	0.329854494260571	0.0614776838774754	0.038383176422902	0.0351706326980109
17_43205356_45363133	ENSG00000004897.7	CDC27	Brain_Amygdala	COVID19_HGI_A2_ALL_leave_UKBB_23andme_20210107	17_44863133_T_C	0.0942772	0.001149	1573	0.82809782248654	0.158256295987037	0.0103748726736223	0.00198143381352667	0.00128957503927506	0.0366107579481119
17_43205356_45363133	ENSG00000004897.7	CDC27	Heart_Atrial_Appendage	COVID19_HGI_C2_ALL_leave_23andme_20210107	17_44280902_G_C	0.0111048	7.33e-05	1661	0.487081928556617	0.462033926493861	0.0204976848571108	0.0194326454308066	0.0109538146616044	0.061590393075047
17_43205356_45363133	ENSG00000004897.7	CDC27	Ovary	COVID19_HGI_A2_ALL_leave_UKBB_23andme_20210107	17_44863133_T_C	0.234499	0.001149	1582	0.861624368426762	0.124673907861814	0.0110494907741336	0.00159776660369907	0.00105446633359153	0.0333790111216789
17_43205356_45363133	ENSG00000004897.7	CDC27	Brain_Caudate_basal_ganglia	COVID19_HGI_B2_ALL_eur_leave_23andme_20210107	17_44826056_C_G	0.629029	1.626e-06	1638	0.280202756365657	0.0454154834042111	0.547553585654651	0.0887097979706694	0.038118376604812	0.0593311727324096
17_43205356_45363133	ENSG00000004897.7	CDC27	Minor_Salivary_Gland	COVID19_HGI_B2_ALL_eur_leave_ukbb_23andme_20210107	17_44863133_T_C	0.49065	0.000207	1632	0.838051292826331	0.143099397350983	0.0149632388274832	0.00255367883084846	0.00133239216435418	0.0673892725856792
17_43205356_45363133	ENSG00000004897.7	CDC27	Colon_Sigmoid	COVID19_HGI_B2_ALL_eur_leave_23andme_20210107	17_44826056_C_G	0.0717655	1.626e-06	1640	0.242401358071243	0.0543618460228684	0.473689417629557	0.106107942222592	0.12343943605374	0.0376083117926816
17_43205356_45363133	ENSG00000004897.7	CDC27	Esophagus_Gastroesophageal_Junction	COVID19_HGI_C2_ALL_leave_UKBB_23andme_20210107	17_44863133_T_C	0.293452	0.0001428	1612	0.836239157157873	0.149828214837656	0.0109346982598924	0.00195812020592424	0.00103980953865528	0.097487303870178
17_43205356_45363133	ENSG00000004897.7	CDC27	Nerve_Tibial	COVID19_HGI_B1_ALL_leave_UKBB_23andme_20210107	17_45019413_A_T	0.00176296	0.02009	1414	0.81167299915971	0.143837354347727	0.0343874876414787	0.00608982749100195	0.00401233136008165	0.0303143073031477
17_43205356_45363133	ENSG00000004897.7	CDC27	Spleen	COVID19_HGI_A2_ALL_eur_leave_ukbb_23andme_20210107	17_44941323_C_T	0.900929	0.000271	1764	0.836774688345752	0.145695000553541	0.0137745426348663	0.00239699531757966	0.00135877314826097	0.329786429815162
17_43205356_45363133	ENSG00000004897.7	CDC27	Skin_Sun_Exposed_Lower_leg	COVID19_HGI_B2_ALL_eur_leave_ukbb_23andme_20210107	17_44863133_T_C	0.508621	0.000207	1640	0.773903035676517	0.206902689686049	0.0138612190985099	0.0037041628946981	0.00162889264422651	0.032434365254093
17_43205356_45363133	ENSG00000004897.7	CDC27	Esophagus_Gastroesophageal_Junction	COVID19_HGI_B1_ALL_leave_UKBB_23andme_20210107	17_45360317_A_G	0.99152	0.001864	1414	0.824755703037338	0.131262038740755	0.0349417518813571	0.00555758876975392	0.00348291757079573	0.0225555546451117
17_43205356_45363133	ENSG00000004897.7	CDC27	Small_Intestine_Terminal_Ileum	COVID19_HGI_C2_ALL_leave_UKBB_23andme_20210107	17_44863133_T_C	0.160069	0.0001428	1606	0.862851081704931	0.123201594497022	0.0112474808985161	0.00160486880128919	0.0010949740982419	0.132818745992467
17_43205356_45363133	ENSG00000004897.7	CDC27	Brain_Putamen_basal_ganglia	COVID19_HGI_B1_ALL_eur_leave_23andme_20210107	17_44289832_A_G	0.992006	9.579e-06	1580	0.578106400651846	0.0846619563614424	0.275179225955985	0.040277401040861	0.0217750159898652	0.235238621503946
17_43205356_45363133	ENSG00000004897.7	CDC27	Muscle_Skeletal	COVID19_HGI_B1_ALL_eur_leave_ukbb_23andme_20210107	17_45272841_C_T	3.83618e-45	0.3428	1591	1.326562104051e-13	0.894869936512425	1.28448322501253e-14	0.0866299438927968	0.0185001195946316	0.0923883100534851
17_43205356_45363133	ENSG00000004897.7	CDC27	Brain_Hypothalamus	COVID19_HGI_A2_ALL_eur_leave_23andme_20210107	17_44941323_C_T	0.911595	0.0002752	1758	0.843083416985097	0.138826863401509	0.0143322372344378	0.00235862804300069	0.00139885433595577	0.225565804026084
17_43205356_45363133	ENSG00000004897.7	CDC27	Pancreas	COVID19_HGI_B1_ALL_leave_23andme_20210107	17_44354231_A_G	0.689198	6.95e-05	1552	0.515560465588908	0.064313299790915	0.353887949456492	0.0441234380120847	0.0221148471516	0.0354838518097384
17_43205356_45363133	ENSG00000004897.7	CDC27	Adipose_Subcutaneous	COVID19_HGI_C2_ALL_leave_UKBB_23andme_20210107	17_45302526_T_C	1.2238e-20	0.6905	1612	0.000418911473854543	0.983932924165419	5.47770398575278e-06	0.0128631686280604	0.00277951802868001	0.0664448480212959
17_43205356_45363133	ENSG00000004897.7	CDC27	Nerve_Tibial	COVID19_HGI_C2_ALL_leave_UKBB_23andme_20210107	17_44863133_T_C	0.286815	0.0001428	1612	0.820073676116746	0.166140479074256	0.0107233177524171	0.00217156890800427	0.000890958148576996	0.0991664770635698
17_43205356_45363133	ENSG00000004897.7	CDC27	Adrenal_Gland	COVID19_HGI_A2_ALL_leave_UKBB_23andme_20210107	17_44863133_T_C	0.249034	0.001149	1584	0.870128825906949	0.116243929297125	0.0111868093527519	0.00149354293099905	0.000946892512174979	0.0348402344368948
17_43205356_45363133	ENSG00000004897.7	CDC27	Small_Intestine_Terminal_Ileum	COVID19_HGI_C2_ALL_leave_23andme_20210107	17_44280902_G_C	0.29414	7.33e-05	1654	0.833705132830852	0.122742061406898	0.0350605111166627	0.00515844246293537	0.00333385218265227	0.0622697660328302
17_43205356_45363133	ENSG00000004897.7	CDC27	Cells_EBV-transformed_lymphocytes	COVID19_HGI_B1_ALL_leave_23andme_20210107	17_44354231_A_G	0.89804	6.95e-05	1552	0.494167612309871	0.0835810580162763	0.339203594302739	0.0573455106765853	0.0257022246945277	0.0331275468522668
17_43205356_45363133	ENSG00000004897.7	CDC27	Brain_Hypothalamus	COVID19_HGI_B2_ALL_leave_UKBB_23andme_20210107	17_44863133_T_C	0.539936	2.548e-06	1401	0.776928854269591	0.102365417666155	0.0990888927101654	0.0130470347539364	0.00856980060015209	0.56612214198356
17_43205356_45363133	ENSG00000004897.7	CDC27	Brain_Cortex	COVID19_HGI_B1_ALL_leave_UKBB_23andme_20210107	17_45161468_G_T	0.000243261	0.005391	1411	0.831884489011737	0.12385341356224	0.0352074591491792	0.00523797357911273	0.00381666469773113	0.026163100875809
17_43205356_45363133	ENSG00000004897.7	CDC27	Brain_Putamen_basal_ganglia	COVID19_HGI_B1_ALL_leave_23andme_20210107	17_44354231_A_G	0.315684	6.95e-05	1543	0.504079216465512	0.0717963059058789	0.345757374771406	0.0492172809719936	0.0291498218852089	0.0379444871650689
17_43205356_45363133	ENSG00000004897.7	CDC27	Adipose_Visceral_Omentum	COVID19_HGI_A2_ALL_eur_leave_23andme_20210107	17_45208191_T_C	3.00454e-20	0.1694	1766	0.00205574974477924	0.972886428541395	3.50594459035539e-05	0.0165834923104167	0.0084392699575055	0.0720662925716491
17_43205356_45363133	ENSG00000004897.7	CDC27	Adipose_Visceral_Omentum	COVID19_HGI_A2_ALL_eur_leave_ukbb_23andme_20210107	17_45208191_T_C	3.00454e-20	0.07875	1768	0.00202627285325621	0.958936776021652	3.34112972926849e-05	0.0157887335485838	0.0232148062792156	0.0812915504106493
17_43205356_45363133	ENSG00000004897.7	CDC27	Brain_Frontal_Cortex_BA9	COVID19_HGI_A2_ALL_eur_leave_ukbb_23andme_20210107	17_44941323_C_T	0.197361	0.000271	1766	0.852843419460999	0.129637687820595	0.0140469675568172	0.00213389142738726	0.00133803373420168	0.367321985228808
17_43205356_45363133	ENSG00000004897.7	CDC27	Brain_Substantia_nigra	COVID19_HGI_C2_ALL_leave_23andme_20210107	17_44280902_G_C	0.497074	7.33e-05	1652	0.822023237207869	0.134749688209224	0.0345687376566169	0.00566366584430397	0.00299467108198598	0.0639719256187978
17_43205356_45363133	ENSG00000004897.7	CDC27	Heart_Left_Ventricle	COVID19_HGI_C2_ALL_eur_leave_23andme_20210107	17_45302686_A_T	3.16416e-10	0.5573	1728	0.0137419015319536	0.953433982337836	0.000449346465083625	0.0311751400245124	0.00119962964061408	0.302676814010993
17_43205356_45363133	ENSG00000004897.7	CDC27	Stomach	COVID19_HGI_B1_ALL_eur_leave_23andme_20210107	17_44289832_A_G	0.591865	9.579e-06	1590	0.576681832586024	0.0883974964043416	0.274649664470434	0.0420818760277875	0.0181891305114123	0.246169173030415
17_43205356_45363133	ENSG00000004897.7	CDC27	Whole_Blood	COVID19_HGI_A2_ALL_leave_23andme_20210107	17_44863133_T_C	0.425309	5.84e-05	1577	0.865805862468001	0.100809939561553	0.0282872308480423	0.00329181314519462	0.0018051539772087	0.131315453365408
17_43205356_45363133	ENSG00000004897.7	CDC27	Artery_Coronary	COVID19_HGI_B2_ALL_eur_leave_23andme_20210107	17_44826056_C_G	0.261808	1.626e-06	1639	0.27675948228247	0.0426030769073869	0.540826415062417	0.0831957060259808	0.0566153197217459	0.0527163658281114
17_43205356_45363133	ENSG00000004897.7	CDC27	Colon_Transverse	COVID19_HGI_A2_ALL_eur_leave_23andme_20210107	17_44941323_C_T	0.329633	0.0002752	1766	0.777135248918773	0.204486729640167	0.013253525283613	0.00348574654814929	0.00163874960929822	0.182129684071277
17_43205356_45363133	ENSG00000004897.7	CDC27	Esophagus_Gastroesophageal_Junction	COVID19_HGI_A2_ALL_eur_leave_23andme_20210107	17_44941323_C_T	0.131212	0.0002752	1766	0.821204502446911	0.160552930522107	0.0140050971196322	0.00273662269948537	0.0015008472118646	0.232169460215454
17_43205356_45363133	ENSG00000004897.7	CDC27	Adipose_Visceral_Omentum	COVID19_HGI_B1_ALL_eur_leave_ukbb_23andme_20210107	17_45208191_T_C	3.00454e-20	0.3344	1591	0.00264143436275869	0.892223513468939	0.000255764740947609	0.0863736906307937	0.0185055967965607	0.081366746647568
17_43205356_45363133	ENSG00000004897.7	CDC27	Thyroid	COVID19_HGI_B2_ALL_leave_UKBB_23andme_20210107	17_44863133_T_C	0.478913	2.548e-06	1405	0.776374707455381	0.105612388287736	0.0990401468626822	0.013467198208843	0.00550555918535776	0.638798354725503
17_43205356_45363133	ENSG00000004897.7	CDC27	Artery_Coronary	COVID19_HGI_C2_ALL_eur_leave_23andme_20210107	17_44826056_C_G	0.261808	0.0001425	1727	0.831066616500265	0.134538354165264	0.0271670317190463	0.00439513917228017	0.00283285844314416	0.0386445961043624
17_43205356_45363133	ENSG00000004897.7	CDC27	Brain_Cortex	COVID19_HGI_A2_ALL_leave_23andme_20210107	17_44863133_T_C	0.5902	5.84e-05	1577	0.829948674090058	0.136380171100993	0.0271157204561892	0.00445365157980246	0.00210178277295714	0.122943318781535
17_43205356_45363133	ENSG00000004897.7	CDC27	Cells_EBV-transformed_lymphocytes	COVID19_HGI_B2_ALL_leave_UKBB_23andme_20210107	17_44863133_T_C	0.251015	2.548e-06	1405	0.760679572623525	0.118416230535273	0.0970379584298939	0.0150972884093082	0.00876895000200026	0.685241605469591
17_43205356_45363133	ENSG00000004897.7	CDC27	Testis	COVID19_HGI_B1_ALL_leave_23andme_20210107	17_45203877_T_A	7.91502e-09	0.3867	1552	0.0194751013855123	0.569172930090609	0.0133679833012481	0.390680995590108	0.00730298963252297	0.145888122103981
17_43205356_45363133	ENSG00000004897.7	CDC27	Esophagus_Mucosa	COVID19_HGI_B2_ALL_eur_leave_ukbb_23andme_20210107	17_44863133_T_C	0.491693	0.000207	1640	0.86555886765388	0.11581074535807	0.0155028479720598	0.00207320825947441	0.001054330756516	0.059901757223836
17_43205356_45363133	ENSG00000004897.7	CDC27	Brain_Cerebellar_Hemisphere	COVID19_HGI_A2_ALL_leave_UKBB_23andme_20210107	17_44863133_T_C	0.872872	0.001149	1584	0.866519165749572	0.119843758666953	0.0111404017648103	0.00153981416229777	0.000956859656367466	0.0249408693282469
17_43205356_45363133	ENSG00000004897.7	CDC27	Pancreas	COVID19_HGI_A2_ALL_eur_leave_ukbb_23andme_20210107	17_44941323_C_T	0.305116	0.000271	1768	0.85876321564992	0.123727817892147	0.0141601823545102	0.00203884319064921	0.00130994091277335	0.367220924697179
17_43205356_45363133	ENSG00000004897.7	CDC27	Nerve_Tibial	COVID19_HGI_A2_ALL_leave_UKBB_23andme_20210107	17_45302526_T_C	3.61718e-07	0.136	1584	0.833876483914092	0.151959973170523	0.0107207311969775	0.00195218243439831	0.00149062928400881	0.0459749166214753
17_43205356_45363133	ENSG00000004897.7	CDC27	Brain_Putamen_basal_ganglia	COVID19_HGI_C2_ALL_leave_UKBB_23andme_20210107	17_44863133_T_C	0.132462	0.0001428	1602	0.859134627336887	0.127004429126056	0.0111317457925405	0.00164450259067162	0.00108469515384491	0.144504842866344
17_43205356_45363133	ENSG00000004897.7	CDC27	Pituitary	COVID19_HGI_B2_ALL_leave_UKBB_23andme_20210107	17_44863133_T_C	0.695222	2.548e-06	1405	0.765900842881968	0.115037670428669	0.0977040225974152	0.0146683739491191	0.00668909014282894	0.609529244846557
17_43205356_45363133	ENSG00000004897.7	CDC27	Nerve_Tibial	COVID19_HGI_C2_ALL_eur_leave_ukbb_23andme_20210107	17_44863133_T_C	0.286815	0.0002629	1731	0.809635593001287	0.17819031114462	0.00929998527425796	0.00204597821358176	0.000828132366253067	0.0610381537823798
17_43205356_45363133	ENSG00000004897.7	CDC27	Brain_Cerebellum	COVID19_HGI_B1_ALL_leave_UKBB_23andme_20210107	17_45359414_A_T	0.0238205	0.001863	1409	0.837160187613169	0.117922367639873	0.0353928137965358	0.00498088731493413	0.00454374363548855	0.0467041818692059
17_43205356_45363133	ENSG00000004897.7	CDC27	Brain_Amygdala	COVID19_HGI_B1_ALL_leave_UKBB_23andme_20210107	17_45359414_A_T	0.302641	0.001863	1407	0.815862472958625	0.13974632337799	0.0344554630042735	0.00589772169511194	0.00403801896399952	0.0253937899611813
17_43205356_45363133	ENSG00000004897.7	CDC27	Adipose_Visceral_Omentum	COVID19_HGI_B2_ALL_eur_leave_23andme_20210107	17_45208191_T_C	3.00454e-20	0.2203	1640	0.000765878824863657	0.337106368106182	0.001496644645109	0.658755651555422	0.00187545686842417	0.0744547895782538
17_43205356_45363133	ENSG00000004897.7	CDC27	Ovary	COVID19_HGI_B1_ALL_leave_UKBB_23andme_20210107	17_45359414_A_T	0.124744	0.001863	1408	0.846335960260253	0.110159959387275	0.0352903965444779	0.00458981045135888	0.00362387335663563	0.0359702788932179
17_43205356_45363133	ENSG00000004897.7	CDC27	Brain_Substantia_nigra	COVID19_HGI_B1_ALL_leave_23andme_20210107	17_44354231_A_G	0.715431	6.95e-05	1544	0.498841464217532	0.0766228377249405	0.342328919816683	0.0525526092417057	0.0296541689991388	0.0331651884001617
17_43205356_45363133	ENSG00000004897.7	CDC27	Adrenal_Gland	COVID19_HGI_B2_ALL_eur_leave_ukbb_23andme_20210107	17_44863133_T_C	0.249034	0.000207	1640	0.860300666395499	0.120826652334184	0.0154086694040138	0.00216280026330536	0.00130121160299817	0.0797536706229093
17_43205356_45363133	ENSG00000004897.7	CDC27	Colon_Sigmoid	COVID19_HGI_B2_ALL_eur_leave_ukbb_23andme_20210107	17_44863133_T_C	0.0941233	0.000207	1640	0.800343120424829	0.179487977394951	0.0143347820525035	0.00321215050900965	0.00262196961870711	0.0577396604870651
17_43205356_45363133	ENSG00000004897.7	CDC27	Esophagus_Gastroesophageal_Junction	COVID19_HGI_B2_ALL_eur_leave_ukbb_23andme_20210107	17_44863133_T_C	0.293452	0.000207	1640	0.828990581296381	0.15193282315856	0.0148478808690877	0.00271972875701742	0.0015089859189539	0.0586011657236565
17_43205356_45363133	ENSG00000004897.7	CDC27	Liver	COVID19_HGI_C2_ALL_leave_23andme_20210107	17_44280902_G_C	0.287605	7.33e-05	1656	0.80242985269596	0.154413109962885	0.0337547755402014	0.00649258628559579	0.0029096755153577	0.0675969599433924
17_43205356_45363133	ENSG00000004897.7	CDC27	Uterus	COVID19_HGI_C2_ALL_leave_23andme_20210107	17_44280902_G_C	0.147252	7.33e-05	1661	0.820092715282172	0.135213236626575	0.034511652036198	0.00568563080958473	0.00449676524547009	0.0588216383091355
17_43205356_45363133	ENSG00000004897.7	CDC27	Artery_Coronary	COVID19_HGI_A2_ALL_eur_leave_ukbb_23andme_20210107	17_44941323_C_T	0.485874	0.000271	1767	0.84276805009144	0.139646198679781	0.0138883797062684	0.00229989934560274	0.00139747217690768	0.32551599915129
17_43205356_45363133	ENSG00000004897.7	CDC27	Heart_Left_Ventricle	COVID19_HGI_B1_ALL_eur_leave_23andme_20210107	17_45302686_A_T	3.16416e-10	0.5739	1590	0.0103129186783272	0.661985898930816	0.00491161589400497	0.315268936424582	0.00752063007226871	0.33995470233282
17_43205356_45363133	ENSG00000004897.7	CDC27	Breast_Mammary_Tissue	COVID19_HGI_A2_ALL_eur_leave_ukbb_23andme_20210107	17_45208191_T_C	1.31365e-12	0.07875	1768	0.537893073985438	0.436882830817491	0.00886934125269613	0.00719461902001815	0.0091601349243566	0.0657296861002069
17_43205356_45363133	ENSG00000004897.7	CDC27	Brain_Cerebellum	COVID19_HGI_B2_ALL_eur_leave_23andme_20210107	17_44826056_C_G	0.948503	1.626e-06	1635	0.280682193808313	0.0452662513210907	0.548443823250932	0.0884115778918783	0.0371961537277859	0.0547530470059443
17_43205356_45363133	ENSG00000004897.7	CDC27	Brain_Hippocampus	COVID19_HGI_B2_ALL_leave_UKBB_23andme_20210107	17_44863133_T_C	0.276164	2.548e-06	1403	0.777322818112555	0.101344491932953	0.0991503903590232	0.0129175987614891	0.00926470083398008	0.642265353986382
17_43205356_45363133	ENSG00000004897.7	CDC27	Artery_Tibial	COVID19_HGI_B2_ALL_leave_23andme_20210107	17_44863133_T_C	0.120257	1.71e-08	1537	0.0140966906024916	0.0057929952574596	0.626133135361914	0.257210880295447	0.0967662984826886	0.146989542729765
17_43205356_45363133	ENSG00000004897.7	CDC27	Pancreas	COVID19_HGI_B1_ALL_leave_UKBB_23andme_20210107	17_45360317_A_G	0.534374	0.001864	1414	0.858472826043254	0.0980042384322285	0.0363702177190435	0.00414906194369585	0.00300365586177842	0.0295268365637304
17_43205356_45363133	ENSG00000004897.7	CDC27	Whole_Blood	COVID19_HGI_B2_ALL_leave_23andme_20210107	17_44863133_T_C	0.425309	1.71e-08	1537	0.0187781318585642	0.00218713497371943	0.834068854058845	0.0970981729619091	0.0478677061469626	0.203028473722745
17_43205356_45363133	ENSG00000004897.7	CDC27	Muscle_Skeletal	COVID19_HGI_A2_ALL_leave_23andme_20210107	17_45272841_C_T	3.83618e-45	0.2821	1577	1.54209513797157e-13	0.962193344347219	5.03826585709423e-15	0.0314299838703081	0.00637667178231299	0.103699336451169
17_43205356_45363133	ENSG00000004897.7	CDC27	Lung	COVID19_HGI_A2_ALL_leave_23andme_20210107	17_44863133_T_C	0.855619	5.84e-05	1577	0.864873149440243	0.1018967812548	0.0282567576555232	0.00332748128574375	0.00164583036368983	0.111270090513302
17_43205356_45363133	ENSG00000004897.7	CDC27	Esophagus_Mucosa	COVID19_HGI_C2_ALL_leave_23andme_20210107	17_44280902_G_C	0.716634	7.33e-05	1661	0.843678675827459	0.114019897319887	0.0355042111067884	0.0047962553198447	0.00200096042602139	0.0590847074205826
17_43205356_45363133	ENSG00000004897.7	CDC27	Muscle_Skeletal	COVID19_HGI_B2_ALL_leave_23andme_20210107	17_45291080_C_A	4.61661e-45	0.223	1537	3.26365099400781e-15	0.0220158796094166	1.44961685492619e-13	0.97787989018196	0.000104230208476112	0.109885465078125
17_43205356_45363133	ENSG00000004897.7	CDC27	Brain_Cerebellum	COVID19_HGI_B1_ALL_eur_leave_ukbb_23andme_20210107	17_45361047_G_A	0.0238205	0.0004098	1586	0.780042689304946	0.122324235110838	0.0754610173556841	0.0118232487041511	0.0103488095243816	0.0876346370926967
17_43205356_45363133	ENSG00000004897.7	CDC27	Cells_EBV-transformed_lymphocytes	COVID19_HGI_B2_ALL_eur_leave_23andme_20210107	17_44826056_C_G	0.614417	1.626e-06	1640	0.275668276707595	0.0491106418559191	0.538698076989263	0.0959291297491562	0.0405938746980672	0.0578379620026368
17_43205356_45363133	ENSG00000004897.7	CDC27	Prostate	COVID19_HGI_B2_ALL_leave_23andme_20210107	17_44863133_T_C	0.150159	1.71e-08	1537	0.0182172936912219	0.00236660377500116	0.809158088117327	0.10505230616641	0.0652057082500399	0.278883753446901
17_43205356_45363133	ENSG00000004897.7	CDC27	Adrenal_Gland	COVID19_HGI_C2_ALL_leave_UKBB_23andme_20210107	17_44863133_T_C	0.249034	0.0001428	1612	0.867201524094402	0.118961611073815	0.0113395634673693	0.00155460431419462	0.000942697050219946	0.126103094334669
17_43205356_45363133	ENSG00000004897.7	CDC27	Uterus	COVID19_HGI_B2_ALL_eur_leave_ukbb_23andme_20210107	17_44863133_T_C	0.0537571	0.000207	1640	0.843286936726573	0.137153488124727	0.0151039399692498	0.00245452698561295	0.0020011081938376	0.0936732634701665
17_43205356_45363133	ENSG00000004897.7	CDC27	Skin_Not_Sun_Exposed_Suprapubic	COVID19_HGI_C2_ALL_leave_23andme_20210107	17_44280902_G_C	0.230175	7.33e-05	1661	0.821527815358744	0.13546522436111	0.0345720448107671	0.00569799495899123	0.00273692051038768	0.0699140075284696
17_43205356_45363133	ENSG00000004897.7	CDC27	Ovary	COVID19_HGI_C2_ALL_leave_23andme_20210107	17_44280902_G_C	0.574817	7.33e-05	1657	0.83045736105697	0.126390608067887	0.034933202028453	0.00531371781650342	0.00290511103018613	0.0607952453869638
17_43205356_45363133	ENSG00000004897.7	CDC27	Breast_Mammary_Tissue	COVID19_HGI_B2_ALL_leave_23andme_20210107	17_44863133_T_C	0.616884	1.71e-08	1537	0.0132279304188127	0.00804251906923979	0.587545387852701	0.357190820838399	0.0339933418208478	0.192091214029613
17_43205356_45363133	ENSG00000004897.7	CDC27	Skin_Not_Sun_Exposed_Suprapubic	COVID19_HGI_C2_ALL_eur_leave_23andme_20210107	17_44363616_A_T	0.0161951	0.0008712	1728	0.824536459585928	0.141750274798912	0.0269615193054605	0.00463297374045858	0.00211877256924085	0.0399412446343627
17_43205356_45363133	ENSG00000004897.7	CDC27	Liver	COVID19_HGI_A2_ALL_eur_leave_ukbb_23andme_20210107	17_44941323_C_T	0.17183	0.000271	1760	0.816658575059065	0.165687917785618	0.0133928547759758	0.00271566669715124	0.00154498568219036	0.314379911214461
17_43205356_45363133	ENSG00000004897.7	CDC27	Testis	COVID19_HGI_B2_ALL_leave_UKBB_23andme_20210107	17_45207361_T_TAAA	8.82582e-09	0.1387	1405	0.0293317396987925	0.855763844054737	0.00374177543344729	0.109165620086153	0.00199702072687051	0.227573544386187
17_43205356_45363133	ENSG00000004897.7	CDC27	Spleen	COVID19_HGI_B2_ALL_leave_23andme_20210107	17_44863133_T_C	0.208232	1.71e-08	1536	0.0173928238094583	0.00261396428968806	0.772537524685724	0.116013079814908	0.0914426074002213	0.165355716206334
17_43205356_45363133	ENSG00000004897.7	CDC27	Vagina	COVID19_HGI_C2_ALL_leave_UKBB_23andme_20210107	17_44863133_T_C	0.657305	0.0001428	1608	0.858916549926072	0.127234246519063	0.0112214235441221	0.00166130137454528	0.000966478636197412	0.0979583589095129
17_43205356_45363133	ENSG00000004897.7	CDC27	Lung	COVID19_HGI_B1_ALL_leave_UKBB_23andme_20210107	17_45360317_A_G	0.587154	0.001864	1414	0.861280960723069	0.0952820010667838	0.0364891876696242	0.00403382076062389	0.00291402977989959	0.0259659301283004
17_43205356_45363133	ENSG00000004897.7	CDC27	Brain_Cortex	COVID19_HGI_A2_ALL_eur_leave_23andme_20210107	17_44941323_C_T	0.629123	0.0002752	1761	0.830406049178116	0.151683163424791	0.0140612320906327	0.00256716248696953	0.00128239281949049	0.239565846647533
17_43205356_45363133	ENSG00000004897.7	CDC27	Brain_Cerebellar_Hemisphere	COVID19_HGI_B2_ALL_leave_UKBB_23andme_20210107	17_44863133_T_C	0.872872	2.548e-06	1405	0.784018667799679	0.096663620313335	0.100015267442786	0.0123241539065548	0.00697829053764553	0.623456500185141
17_43205356_45363133	ENSG00000004897.7	CDC27	Testis	COVID19_HGI_C2_ALL_leave_UKBB_23andme_20210107	17_45203877_T_A	7.91502e-09	0.9391	1612	0.0326124390079193	0.953486009838656	0.000426441619025283	0.0124668147237259	0.0010082948106729	0.159087261009153
17_43205356_45363133	ENSG00000004897.7	CDC27	Skin_Not_Sun_Exposed_Suprapubic	COVID19_HGI_B1_ALL_leave_UKBB_23andme_20210107	17_45359414_A_T	0.44554	0.001863	1414	0.842313518213462	0.113709089485317	0.03568560950999	0.00481394236876048	0.0034778404224709	0.0234672970640882
17_43205356_45363133	ENSG00000004897.7	CDC27	Minor_Salivary_Gland	COVID19_HGI_A2_ALL_eur_leave_ukbb_23andme_20210107	17_44941323_C_T	0.0817056	0.000271	1752	0.831297010168454	0.152118044932915	0.0129246392979725	0.0023637677381082	0.00129653786255045	0.368762151214701
17_43205356_45363133	ENSG00000004897.7	CDC27	Artery_Coronary	COVID19_HGI_A2_ALL_eur_leave_23andme_20210107	17_44941323_C_T	0.485874	0.0002752	1765	0.842409834422128	0.139409529104222	0.0143621423516881	0.00237533286908647	0.00144316125287511	0.217848859022669
17_43205356_45363133	ENSG00000004897.7	CDC27	Brain_Nucleus_accumbens_basal_ganglia	COVID19_HGI_B1_ALL_eur_leave_23andme_20210107	17_44289832_A_G	0.568471	9.579e-06	1585	0.579194374237292	0.0851879711473761	0.275789314216386	0.0405438376324544	0.0192845027664921	0.279487166082608
17_43205356_45363133	ENSG00000004897.7	CDC27	Brain_Cerebellum	COVID19_HGI_C2_ALL_eur_leave_23andme_20210107	17_44826056_C_G	0.948503	0.0001425	1722	0.826816461240643	0.139693413045751	0.0270134938466919	0.00456210582264647	0.00191452604426806	0.0382772026244151
17_43205356_45363133	ENSG00000004897.7	CDC27	Lung	COVID19_HGI_B1_ALL_eur_leave_23andme_20210107	17_44289832_A_G	0.94992	9.579e-06	1590	0.593784881795577	0.0738738147611888	0.282795138215915	0.0351686598140169	0.0143775054133025	0.238108765432881
17_43205356_45363133	ENSG00000004897.7	CDC27	Colon_Sigmoid	COVID19_HGI_B1_ALL_eur_leave_23andme_20210107	17_44289832_A_G	0.0373004	9.579e-06	1589	0.520801167806499	0.111038940611396	0.24800835745444	0.0528100077901012	0.0673415263375627	0.265121511419747
17_43205356_45363133	ENSG00000004897.7	CDC27	Liver	COVID19_HGI_C2_ALL_leave_UKBB_23andme_20210107	17_44863133_T_C	0.940549	0.0001428	1608	0.830656026216006	0.15545178586106	0.0108437248902822	0.00202831130001083	0.00102015173264194	0.0768774416975458
17_43205356_45363133	ENSG00000004897.7	CDC27	Spleen	COVID19_HGI_B1_ALL_leave_UKBB_23andme_20210107	17_45360317_A_G	0.162718	0.001864	1410	0.840482694538886	0.116107251750498	0.035075769964155	0.00484199862150822	0.003492285124952	0.0342174206443669
17_43205356_45363133	ENSG00000004897.7	CDC27	Artery_Tibial	COVID19_HGI_B2_ALL_leave_UKBB_23andme_20210107	17_44863133_T_C	0.120257	2.548e-06	1405	0.628099722716828	0.249121842188082	0.0801250841699524	0.0317689554164775	0.0108843955086602	0.562047679840695
17_43205356_45363133	ENSG00000004897.7	CDC27	Testis	COVID19_HGI_B1_ALL_leave_UKBB_23andme_20210107	17_45203877_T_A	7.91502e-09	0.5336	1414	0.0431408809451204	0.907396247563556	0.00182771450064083	0.0384337149557251	0.00920144203495741	0.271184735844556
17_43205356_45363133	ENSG00000004897.7	CDC27	Brain_Frontal_Cortex_BA9	COVID19_HGI_B2_ALL_leave_23andme_20210107	17_44863133_T_C	0.961192	1.71e-08	1535	0.0183343872199208	0.00239110672529867	0.814358718527012	0.106147050160132	0.0587687373676366	0.17900195150506
17_43205356_45363133	ENSG00000004897.7	CDC27	Ovary	COVID19_HGI_B2_ALL_leave_UKBB_23andme_20210107	17_44863133_T_C	0.234499	2.548e-06	1405	0.777289392432639	0.101185204525488	0.0991568308988967	0.0128984690921616	0.00947010305081475	0.675559165159456
17_43205356_45363133	ENSG00000004897.7	CDC27	Heart_Left_Ventricle	COVID19_HGI_A2_ALL_eur_leave_ukbb_23andme_20210107	17_45302686_A_T	3.16416e-10	0.3195	1768	0.0136558085741276	0.966791842628049	0.000225171195137402	0.0159380817787819	0.00338909582390364	0.301621858730665
17_43205356_45363133	ENSG00000004897.7	CDC27	Vagina	COVID19_HGI_B1_ALL_leave_UKBB_23andme_20210107	17_45359414_A_T	0.649879	0.001863	1410	0.846390837871167	0.109944216035816	0.0357107920523909	0.00463543072971164	0.00331872331091381	0.0282708164824898
17_43205356_45363133	ENSG00000004897.7	CDC27	Esophagus_Mucosa	COVID19_HGI_B2_ALL_leave_23andme_20210107	17_44863133_T_C	0.491693	1.71e-08	1537	0.0186894073030123	0.00234642274114408	0.830127972775586	0.104176470553225	0.0446597266270333	0.200327611706219
17_43205356_45363133	ENSG00000004897.7	CDC27	Pancreas	COVID19_HGI_A2_ALL_leave_23andme_20210107	17_44863133_T_C	0.634035	5.84e-05	1577	0.859066475401843	0.107465176106275	0.0280670445384102	0.00350916313892036	0.00189214081455169	0.125376103542844
17_43205356_45363133	ENSG00000004897.7	CDC27	Heart_Left_Ventricle	COVID19_HGI_B1_ALL_leave_UKBB_23andme_20210107	17_45302686_A_T	3.16416e-10	0.4565	1414	0.0145558169432345	0.93326405070899	0.000616674419089075	0.0395267998477727	0.0120366580809131	0.372400521152734
17_43205356_45363133	ENSG00000004897.7	CDC27	Skin_Not_Sun_Exposed_Suprapubic	COVID19_HGI_A2_ALL_eur_leave_ukbb_23andme_20210107	17_44941323_C_T	0.38821	0.000271	1768	0.834555239631455	0.147735662394122	0.0137610160318171	0.00243450590132058	0.00151357604128549	0.294043480702878
17_43205356_45363133	ENSG00000004897.7	CDC27	Testis	COVID19_HGI_B2_ALL_leave_23andme_20210107	17_44863133_T_C	0.40028	1.71e-08	1537	0.000726950982399095	0.021247606900081	0.0322890039016334	0.943753619289112	0.00198281892677445	0.218238006046816
17_43205356_45363133	ENSG00000004897.7	CDC27	Whole_Blood	COVID19_HGI_B2_ALL_eur_leave_ukbb_23andme_20210107	17_44863133_T_C	0.425309	0.000207	1640	0.871391951915179	0.110001848173667	0.0156073231520741	0.00196919093418253	0.00102968582489778	0.0667597152490829
17_43205356_45363133	ENSG00000004897.7	CDC27	Muscle_Skeletal	COVID19_HGI_C2_ALL_leave_UKBB_23andme_20210107	17_45291080_C_A	4.61661e-45	0.5033	1612	1.17988020917817e-13	0.984334249233076	1.54281630556871e-15	0.0128683985372609	0.00279735222954424	0.0753837163551629
17_43205356_45363133	ENSG00000004897.7	CDC27	Heart_Left_Ventricle	COVID19_HGI_B2_ALL_eur_leave_ukbb_23andme_20210107	17_45302686_A_T	3.16416e-10	0.8162	1640	0.0140035341474842	0.966864165401731	0.000250814438015564	0.017315740709524	0.00156574530324504	0.268459756015341
17_43205356_45363133	ENSG00000004897.7	CDC27	Artery_Aorta	COVID19_HGI_B2_ALL_leave_UKBB_23andme_20210107	17_44863133_T_C	0.213379	2.548e-06	1405	0.74978976268007	0.129652184348888	0.0956487730716518	0.0165310211519674	0.00837825874742311	0.67978645854437
17_43205356_45363133	ENSG00000004897.7	CDC27	Minor_Salivary_Gland	COVID19_HGI_A2_ALL_leave_UKBB_23andme_20210107	17_44863133_T_C	0.49065	0.001149	1584	0.845949318457599	0.140339062948177	0.0108759455679584	0.00180323642014474	0.00103243660612081	0.0275919906856654
17_43205356_45363133	ENSG00000004897.7	CDC27	Brain_Putamen_basal_ganglia	COVID19_HGI_B2_ALL_leave_23andme_20210107	17_44863133_T_C	0.132462	1.71e-08	1528	0.0178439682297312	0.0025151863711111	0.79257280457541	0.111641221098304	0.0754268197254447	0.249176182986084
17_43205356_45363133	ENSG00000004897.7	CDC27	Adrenal_Gland	COVID19_HGI_B1_ALL_leave_23andme_20210107	17_44354231_A_G	0.484931	6.95e-05	1552	0.509610457359309	0.0672847805513371	0.349803780184093	0.0461580761096772	0.0271429057955839	0.0340604127066193
17_43205356_45363133	ENSG00000004897.7	CDC27	Spleen	COVID19_HGI_C2_ALL_leave_23andme_20210107	17_44280902_G_C	0.153572	7.33e-05	1660	0.821724386778605	0.133997395098285	0.0345730421494707	0.00563370399530918	0.00407147197833012	0.0641975953516526
17_43205356_45363133	ENSG00000004897.7	CDC27	Adrenal_Gland	COVID19_HGI_B2_ALL_leave_23andme_20210107	17_44863133_T_C	0.249034	1.71e-08	1537	0.0182009888450808	0.00237910591868876	0.808433875270228	0.105607441382609	0.0653785885833934	0.22031765872969
17_43205356_45363133	ENSG00000004897.7	CDC27	Esophagus_Mucosa	COVID19_HGI_A2_ALL_leave_23andme_20210107	17_44863133_T_C	0.491693	5.84e-05	1577	0.857758792578782	0.108868262459543	0.0280243204965718	0.0035551027823454	0.00179352168275844	0.121110634128108
17_43205356_45363133	ENSG00000004897.7	CDC27	Brain_Substantia_nigra	COVID19_HGI_C2_ALL_leave_UKBB_23andme_20210107	17_44863133_T_C	0.850409	0.0001428	1604	0.850558835088888	0.135573218137696	0.0110984505928671	0.00176801507735742	0.00100148110319173	0.0963614920153252
17_43205356_45363133	ENSG00000004897.7	CDC27	Brain_Cerebellar_Hemisphere	COVID19_HGI_C2_ALL_leave_UKBB_23andme_20210107	17_44863133_T_C	0.872872	0.0001428	1611	0.864195717363135	0.122036898104567	0.0112951016308295	0.00159415311036378	0.000878129791104645	0.0979974378779096
17_43205356_45363133	ENSG00000004897.7	CDC27	Breast_Mammary_Tissue	COVID19_HGI_B1_ALL_eur_leave_23andme_20210107	17_44289832_A_G	0.578895	9.579e-06	1590	0.413811401765339	0.253717222517619	0.197081226122962	0.120820431659432	0.0145697179346475	0.213027736019145
17_43205356_45363133	ENSG00000004897.7	CDC27	Stomach	COVID19_HGI_B1_ALL_leave_23andme_20210107	17_44354231_A_G	0.603344	6.95e-05	1552	0.503589710824187	0.0754810604790576	0.345671055144601	0.0517877903682065	0.023470383183948	0.0333660232217638
17_43205356_45363133	ENSG00000004897.7	CDC27	Cells_Transformed_fibroblasts	COVID19_HGI_B1_ALL_eur_leave_ukbb_23andme_20210107	17_45359414_A_T	0.0789429	0.0004106	1591	0.784035963440131	0.11983428009156	0.075916614817354	0.011594692250416	0.00861844940053924	0.082977181809008
17_43205356_45363133	ENSG00000004897.7	CDC27	Artery_Tibial	COVID19_HGI_A2_ALL_eur_leave_23andme_20210107	17_44941323_C_T	0.218947	0.0002752	1766	0.670621620092762	0.310692444560374	0.0114370061195949	0.00529670096645336	0.00195222826081556	0.1391141108945
17_43205356_45363133	ENSG00000004897.7	CDC27	Adipose_Visceral_Omentum	COVID19_HGI_A2_ALL_leave_UKBB_23andme_20210107	17_45270326_A_G	3.682e-20	0.1267	1584	0.00316116147433193	0.969791533273571	4.06414656010914e-05	0.0124535696385249	0.0145530941479711	0.0991483694628477
17_43205356_45363133	ENSG00000004897.7	CDC27	Colon_Sigmoid	COVID19_HGI_C2_ALL_leave_UKBB_23andme_20210107	17_44863133_T_C	0.0941233	0.0001428	1612	0.805952552174747	0.178854210304436	0.0105386693440346	0.00233638696725212	0.00231818120953073	0.0747338350739199
17_43205356_45363133	ENSG00000004897.7	CDC27	Heart_Left_Ventricle	COVID19_HGI_B1_ALL_leave_23andme_20210107	17_45302686_A_T	3.16416e-10	0.8374	1552	0.008483686084306	0.580924867126367	0.00582332136110986	0.398748974175875	0.00601915125234287	0.275044257139118
17_43205356_45363133	ENSG00000004897.7	CDC27	Vagina	COVID19_HGI_C2_ALL_eur_leave_ukbb_23andme_20210107	17_44863133_T_C	0.657305	0.0002629	1725	0.851985886901069	0.135838606659073	0.0097637356545289	0.00155585090765306	0.000855919877675561	0.0635805549841241
17_43205356_45363133	ENSG00000004897.7	CDC27	Prostate	COVID19_HGI_B2_ALL_leave_UKBB_23andme_20210107	17_44863133_T_C	0.150159	2.548e-06	1405	0.784886859008907	0.0929484043331489	0.100126020387261	0.0118469998270303	0.0101917164436522	0.74206196114961
17_43205356_45363133	ENSG00000004897.7	CDC27	Cells_Transformed_fibroblasts	COVID19_HGI_B2_ALL_leave_23andme_20210107	17_44863133_T_C	0.877975	1.71e-08	1537	0.0183371254618724	0.00270833649376892	0.814480659520019	0.120252042604963	0.0442218359193774	0.177821970622495
17_43205356_45363133	ENSG00000004897.7	CDC27	Testis	COVID19_HGI_B1_ALL_eur_leave_23andme_20210107	17_45203877_T_A	7.91502e-09	0.3804	1590	0.0303975094295592	0.641093843810286	0.0144770743481327	0.30531772292584	0.00871384948618195	0.216432167321166
17_43205356_45363133	ENSG00000004897.7	CDC27	Cells_Transformed_fibroblasts	COVID19_HGI_C2_ALL_eur_leave_ukbb_23andme_20210107	17_44863133_T_C	0.877975	0.0002629	1731	0.848929576324961	0.139021369496199	0.00975134075990609	0.00159618564010012	0.000701527778834485	0.0520892320895617
17_43205356_45363133	ENSG00000004897.7	CDC27	Skin_Not_Sun_Exposed_Suprapubic	COVID19_HGI_C2_ALL_leave_UKBB_23andme_20210107	17_44863133_T_C	0.201851	0.0001428	1612	0.851340162055644	0.134781097726111	0.0111321596327125	0.00176141811912719	0.000985162466404758	0.113639087930355
17_43205356_45363133	ENSG00000004897.7	CDC27	Nerve_Tibial	COVID19_HGI_C2_ALL_eur_leave_23andme_20210107	17_44826056_C_G	0.707701	0.0001425	1728	0.792515951227824	0.174239475745768	0.0259144806400009	0.00569582268866648	0.00163426969774043	0.035267624690037
17_43205356_45363133	ENSG00000004897.7	CDC27	Skin_Not_Sun_Exposed_Suprapubic	COVID19_HGI_B2_ALL_eur_leave_23andme_20210107	17_44826056_C_G	0.420214	1.626e-06	1640	0.280210206349254	0.0451790007137394	0.547573703858646	0.0882479048651114	0.0387891842132487	0.0523146519468881
17_43205356_45363133	ENSG00000004897.7	CDC27	Brain_Frontal_Cortex_BA9	COVID19_HGI_B2_ALL_eur_leave_23andme_20210107	17_44826056_C_G	0.998888	1.626e-06	1638	0.284809921404339	0.0399493054685369	0.556556601075886	0.0780256165140944	0.0406585555371441	0.0555976560886868
17_43205356_45363133	ENSG00000004897.7	CDC27	Brain_Hypothalamus	COVID19_HGI_B1_ALL_leave_23andme_20210107	17_44354231_A_G	0.385978	6.95e-05	1545	0.502115488433441	0.0728405609932065	0.344590751488392	0.0499583707408012	0.0304948283441596	0.0340838373634921
17_43205356_45363133	ENSG00000004897.7	CDC27	Heart_Left_Ventricle	COVID19_HGI_C2_ALL_leave_23andme_20210107	17_45302686_A_T	3.16416e-10	0.5508	1661	0.0136263458159312	0.944944390281611	0.000573432365098517	0.0397646467412327	0.00109118479612708	0.320234109428835
17_43205356_45363133	ENSG00000004897.7	CDC27	Muscle_Skeletal	COVID19_HGI_B1_ALL_leave_23andme_20210107	17_45272841_C_T	3.83618e-45	0.6736	1552	8.72232367250462e-14	0.588388979829033	5.98712555554977e-14	0.403870724894343	0.00774029527647685	0.0889962231336071
17_43205356_45363133	ENSG00000004897.7	CDC27	Brain_Substantia_nigra	COVID19_HGI_B2_ALL_leave_UKBB_23andme_20210107	17_44863133_T_C	0.850409	2.548e-06	1401	0.771645869296411	0.108201503757171	0.0984222761415315	0.0137930025718204	0.00793734823306615	0.614684121014311
17_43205356_45363133	ENSG00000004897.7	CDC27	Prostate	COVID19_HGI_B2_ALL_eur_leave_23andme_20210107	17_44863133_T_C	0.150159	2.548e-06	1639	0.284949947527927	0.0398408573468337	0.556834766435704	0.0778144271208561	0.0405600015686798	0.0573128242278439
17_43205356_45363133	ENSG00000004897.7	CDC27	Pancreas	COVID19_HGI_B1_ALL_eur_leave_23andme_20210107	17_44289832_A_G	0.812229	9.579e-06	1590	0.589587786956906	0.0762268569222985	0.280796235833257	0.0362865912833408	0.0171025290041978	0.25084564201179
17_43205356_45363133	ENSG00000004897.7	CDC27	Colon_Sigmoid	COVID19_HGI_B1_ALL_eur_leave_ukbb_23andme_20210107	17_45359414_A_T	0.464023	0.0004106	1590	0.746009148501012	0.15911501843674	0.0721903519496775	0.0153900615760287	0.00729541953654188	0.0503819327456148
17_43205356_45363133	ENSG00000004897.7	CDC27	Brain_Substantia_nigra	COVID19_HGI_C2_ALL_eur_leave_23andme_20210107	17_44826056_C_G	0.94351	0.0001425	1715	0.825744660892719	0.140383733875442	0.0269588311303266	0.00458090257639877	0.00233187152511432	0.0390535964897849
17_43205356_45363133	ENSG00000004897.7	CDC27	Skin_Sun_Exposed_Lower_leg	COVID19_HGI_C2_ALL_leave_23andme_20210107	17_44280902_G_C	0.86378	7.33e-05	1661	0.752677221887608	0.205065581968884	0.0316746312865608	0.00862774262249348	0.00195482223445439	0.0487726750066877
17_43205356_45363133	ENSG00000004897.7	CDC27	Brain_Cerebellum	COVID19_HGI_C2_ALL_eur_leave_ukbb_23andme_20210107	17_44863133_T_C	0.847367	0.0002629	1725	0.844884845635756	0.143016132312183	0.00968861143315382	0.00163924847106336	0.00077116214784335	0.0584960044637526
17_43205356_45363133	ENSG00000004897.7	CDC27	Colon_Transverse	COVID19_HGI_C2_ALL_leave_23andme_20210107	17_44280902_G_C	0.209784	7.33e-05	1661	0.76460228641351	0.191523024523881	0.0321764692736054	0.00805614904325551	0.00364207074574746	0.0552307072047814
17_43205356_45363133	ENSG00000004897.7	CDC27	Colon_Sigmoid	COVID19_HGI_B1_ALL_leave_UKBB_23andme_20210107	17_45359414_A_T	0.464023	0.001863	1414	0.803433152715524	0.152174620978187	0.0340383967907784	0.00644314731239759	0.00391068220311219	0.0221090600226836
17_43205356_45363133	ENSG00000004897.7	CDC27	Pituitary	COVID19_HGI_B1_ALL_leave_UKBB_23andme_20210107	17_45359414_A_T	0.0816695	0.001863	1414	0.830907200519102	0.124830411543285	0.0352023673556303	0.00528481297836455	0.00377520760361888	0.0386964050867737
17_43205356_45363133	ENSG00000004897.7	CDC27	Heart_Atrial_Appendage	COVID19_HGI_B2_ALL_leave_23andme_20210107	17_44863133_T_C	0.00632583	1.71e-08	1537	0.0090288500577066	0.00787590330552592	0.401034707702617	0.34959176796333	0.23246877097082	0.2465860529717
17_43205356_45363133	ENSG00000004897.7	CDC27	Brain_Anterior_cingulate_cortex_BA24	COVID19_HGI_B1_ALL_leave_UKBB_23andme_20210107	17_45359414_A_T	0.785814	0.001863	1408	0.841778301905513	0.114367227325673	0.0355724559871145	0.00482955779191002	0.00345245698978913	0.0266427729495364
17_43205356_45363133	ENSG00000004897.7	CDC27	Brain_Hypothalamus	COVID19_HGI_C2_ALL_eur_leave_ukbb_23andme_20210107	17_44863133_T_C	0.539936	0.0002629	1723	0.850488704257014	0.137263021909803	0.00974661672732477	0.00157210729205463	0.000929549813803903	0.0594114632197579
17_43205356_45363133	ENSG00000004897.7	CDC27	Skin_Not_Sun_Exposed_Suprapubic	COVID19_HGI_A2_ALL_eur_leave_23andme_20210107	17_44941323_C_T	0.38821	0.0002752	1766	0.834400086505512	0.14755077958002	0.0142301390376202	0.00251507658368687	0.00130391829316107	0.235952155400645
17_43205356_45363133	ENSG00000004897.7	CDC27	Brain_Spinal_cord_cervical_c-1	COVID19_HGI_C2_ALL_leave_UKBB_23andme_20210107	17_44863133_T_C	0.628438	0.0001428	1608	0.842985990437299	0.14313899332281	0.0110004987319236	0.00186687668038108	0.00100764082758634	0.0955201386353878
17_43205356_45363133	ENSG00000004897.7	CDC27	Muscle_Skeletal	COVID19_HGI_A2_ALL_eur_leave_ukbb_23andme_20210107	17_45208191_T_C	6.04087e-45	0.07875	1768	1.04419651747942e-13	0.961082496632255	1.72177997752999e-15	0.0158242359637872	0.0230932674038507	0.0822623969946001
17_43205356_45363133	ENSG00000004897.7	CDC27	Cells_EBV-transformed_lymphocytes	COVID19_HGI_C2_ALL_leave_23andme_20210107	17_44280902_G_C	0.669891	7.33e-05	1661	0.810759085270161	0.146316879016377	0.0341188684091683	0.00615474754456461	0.00265041975972952	0.0608163449194909
17_43205356_45363133	ENSG00000004897.7	CDC27	Whole_Blood	COVID19_HGI_B1_ALL_eur_leave_ukbb_23andme_20210107	17_45361047_G_A	0.301352	0.0004098	1591	0.806470043085354	0.0995410938936638	0.0780888613246895	0.00963209466305361	0.00626790703323895	0.065494840896563
17_43205356_45363133	ENSG00000004897.7	CDC27	Ovary	COVID19_HGI_A2_ALL_leave_23andme_20210107	17_44863133_T_C	0.234499	5.84e-05	1575	0.844261445469917	0.121612065234491	0.0275646149963127	0.00396796494428232	0.00259390935499651	0.146812971660278
17_43205356_45363133	ENSG00000004897.7	CDC27	Brain_Cortex	COVID19_HGI_C2_ALL_eur_leave_ukbb_23andme_20210107	17_44863133_T_C	0.5902	0.0002629	1726	0.837656059790562	0.150213177283782	0.0096082113148733	0.00172219792556314	0.000800353685219417	0.0618291330160686
17_43205356_45363133	ENSG00000004897.7	CDC27	Adipose_Visceral_Omentum	COVID19_HGI_C2_ALL_leave_UKBB_23andme_20210107	17_45208191_T_C	3.00454e-20	0.5219	1612	0.00240139866332941	0.98193436737662	3.14007895474077e-05	0.0128370191197225	0.00279581405078141	0.0707787987680368
17_43205356_45363133	ENSG00000004897.7	CDC27	Spleen	COVID19_HGI_B1_ALL_eur_leave_ukbb_23andme_20210107	17_45360317_A_G	0.162718	0.0004109	1587	0.78332538121852	0.122086370894138	0.0754744731720384	0.0117558310780021	0.00735794363730148	0.0692854156203825
17_43205356_45363133	ENSG00000004897.7	CDC27	Skin_Not_Sun_Exposed_Suprapubic	COVID19_HGI_B1_ALL_eur_leave_ukbb_23andme_20210107	17_45359414_A_T	0.44554	0.0004106	1591	0.784357552131014	0.121198382312567	0.0759477535991366	0.011728626270144	0.00676768568713862	0.0514139226918544
17_43205356_45363133	ENSG00000004897.7	CDC27	Testis	COVID19_HGI_B2_ALL_eur_leave_ukbb_23andme_20210107	17_45207361_T_TAAA	8.82582e-09	0.2559	1640	0.0324419565990853	0.948489643226045	0.000581061254025415	0.0169867035081864	0.00150063541265731	0.224312752941122
17_43205356_45363133	ENSG00000004897.7	CDC27	Adipose_Subcutaneous	COVID19_HGI_B1_ALL_leave_23andme_20210107	17_45302526_T_C	1.2238e-20	0.7422	1552	0.000299044655050433	0.588059649939716	0.000205268454110107	0.403644617105224	0.00779141984590056	0.080231143802967
17_43205356_45363133	ENSG00000004897.7	CDC27	Brain_Hypothalamus	COVID19_HGI_C2_ALL_leave_UKBB_23andme_20210107	17_44863133_T_C	0.539936	0.0001428	1604	0.857245427553767	0.128854751552166	0.0111840090132161	0.00168006123329029	0.0010357506475608	0.0927432034545721
17_43205356_45363133	ENSG00000004897.7	CDC27	Brain_Spinal_cord_cervical_c-1	COVID19_HGI_A2_ALL_leave_UKBB_23andme_20210107	17_44863133_T_C	0.628438	0.001149	1582	0.845145690829997	0.14116217457718	0.0108241962017906	0.00180687227659033	0.0010610661144425	0.0251530013646752
17_43205356_45363133	ENSG00000004897.7	CDC27	Skin_Sun_Exposed_Lower_leg	COVID19_HGI_B2_ALL_leave_23andme_20210107	17_44863133_T_C	0.508621	1.71e-08	1537	0.0171420427599964	0.00406740184125955	0.761398634792158	0.18062514455188	0.0367667760547062	0.208814116925079
17_43205356_45363133	ENSG00000004897.7	CDC27	Liver	COVID19_HGI_C2_ALL_eur_leave_ukbb_23andme_20210107	17_44863133_T_C	0.940549	0.0002629	1723	0.823803758913142	0.164000717068657	0.00943766463120242	0.00187794589936458	0.00087991348763428	0.0512234123282592
17_43205356_45363133	ENSG00000004897.7	CDC27	Adrenal_Gland	COVID19_HGI_C2_ALL_eur_leave_ukbb_23andme_20210107	17_44863133_T_C	0.249034	0.0002629	1731	0.860415039426377	0.127412605384911	0.00988327003603296	0.00146271520860982	0.000826369944068515	0.082709153668018
17_43205356_45363133	ENSG00000004897.7	CDC27	Brain_Spinal_cord_cervical_c-1	COVID19_HGI_C2_ALL_eur_leave_23andme_20210107	17_44826056_C_G	0.565801	0.0001425	1720	0.818015144393885	0.148258157954297	0.0267207141110417	0.00484073268382833	0.00216525085694747	0.0426900386988484
17_43205356_45363133	ENSG00000004897.7	CDC27	Cells_Transformed_fibroblasts	COVID19_HGI_A2_ALL_eur_leave_ukbb_23andme_20210107	17_44941323_C_T	0.203444	0.000271	1768	0.841741603194636	0.14072635076173	0.0138795122792878	0.0023191092219941	0.00133342454235272	0.368618073574604
17_43205356_45363133	ENSG00000004897.7	CDC27	Colon_Transverse	COVID19_HGI_C2_ALL_eur_leave_23andme_20210107	17_44826056_C_G	0.215357	0.0001425	1728	0.767539111796225	0.197848877710023	0.0250977629185521	0.0064664130048221	0.0030478345703775	0.0337214768012014
17_43205356_45363133	ENSG00000004897.7	CDC27	Brain_Anterior_cingulate_cortex_BA24	COVID19_HGI_C2_ALL_leave_UKBB_23andme_20210107	17_44863133_T_C	0.925597	0.0001428	1605	0.854934069369956	0.131288037167767	0.0111559997243113	0.00171226259923964	0.000909631138726471	0.0974424439212756
17_43205356_45363133	ENSG00000004897.7	CDC27	Brain_Cortex	COVID19_HGI_B2_ALL_leave_23andme_20210107	17_44863133_T_C	0.5902	1.71e-08	1534	0.0178918255798272	0.0028918946942128	0.794701382885567	0.128393191775921	0.0561217050644722	0.187630284767371
17_43205356_45363133	ENSG00000004897.7	CDC27	Brain_Spinal_cord_cervical_c-1	COVID19_HGI_B2_ALL_leave_23andme_20210107	17_44863133_T_C	0.628438	1.71e-08	1534	0.0177704794075035	0.00289130373656804	0.789310537081294	0.128361233850849	0.0616664459237858	0.189951432818116
17_43205356_45363133	ENSG00000004897.7	CDC27	Prostate	COVID19_HGI_C2_ALL_eur_leave_23andme_20210107	17_44826056_C_G	0.87719	0.0001425	1727	0.842076407885702	0.124270879520094	0.0275326540082252	0.00406112000466372	0.00205893858131494	0.0385211204671799
17_43205356_45363133	ENSG00000004897.7	CDC27	Liver	COVID19_HGI_A2_ALL_leave_UKBB_23andme_20210107	17_44863133_T_C	0.940549	0.001149	1584	0.833924366747224	0.152294228616859	0.0107213468025172	0.00195686722749331	0.0011031906059058	0.0197396259214195
17_43205356_45363133	ENSG00000004897.7	CDC27	Brain_Putamen_basal_ganglia	COVID19_HGI_A2_ALL_leave_23andme_20210107	17_44863133_T_C	0.132462	5.84e-05	1570	0.8439615619243	0.121779167499016	0.027523255415924	0.00396869213986238	0.00276732302089772	0.16992844428982
17_43205356_45363133	ENSG00000004897.7	CDC27	Brain_Hippocampus	COVID19_HGI_B1_ALL_leave_23andme_20210107	17_44354231_A_G	0.438117	6.95e-05	1547	0.502948049766796	0.0723451540142885	0.345180467540585	0.0496216131669551	0.029904715511376	0.0332225536763674
17_43205356_45363133	ENSG00000004897.7	CDC27	Skin_Sun_Exposed_Lower_leg	COVID19_HGI_B2_ALL_eur_leave_23andme_20210107	17_44826056_C_G	0.683621	1.626e-06	1640	0.26049126336329	0.0696422426906071	0.509039866038536	0.136066859705458	0.0247597682021099	0.0593635346655352
17_43205356_45363133	ENSG00000004897.7	CDC27	Esophagus_Gastroesophageal_Junction	COVID19_HGI_A2_ALL_leave_UKBB_23andme_20210107	17_44863133_T_C	0.293452	0.001149	1584	0.840363249397338	0.145769906711876	0.0108041282832669	0.00187290067282092	0.00118981493469868	0.0236798707844018
17_43205356_45363133	ENSG00000004897.7	CDC27	Brain_Cortex	COVID19_HGI_B2_ALL_leave_UKBB_23andme_20210107	17_44863133_T_C	0.5902	2.548e-06	1402	0.766334465839512	0.114242516253464	0.0977503795803996	0.0145651841832457	0.00710745414337894	0.612546275442366
17_43205356_45363133	ENSG00000004897.7	CDC27	Lung	COVID19_HGI_B2_ALL_eur_leave_ukbb_23andme_20210107	17_44863133_T_C	0.855619	0.000207	1640	0.868739917546263	0.112618919577822	0.0155598231065262	0.00201602914041045	0.00106531062897863	0.0497531648360209
17_43205356_45363133	ENSG00000004897.7	CDC27	Adipose_Subcutaneous	COVID19_HGI_A2_ALL_leave_23andme_20210107	17_45302526_T_C	1.2238e-20	0.274	1577	0.000525755860674404	0.961753826641977	1.71772657651156e-05	0.0314157132847133	0.00628752694687003	0.0984448288290769
17_43205356_45363133	ENSG00000004897.7	CDC27	Minor_Salivary_Gland	COVID19_HGI_B2_ALL_eur_leave_23andme_20210107	17_44826056_C_G	0.982699	1.626e-06	1632	0.276507662086025	0.0472143890787353	0.540315671251462	0.0922165342624741	0.0437457433213038	0.0546462022323556
17_43205356_45363133	ENSG00000004897.7	CDC27	Artery_Aorta	COVID19_HGI_A2_ALL_leave_UKBB_23andme_20210107	17_44863133_T_C	0.213379	0.001149	1584	0.82965650981617	0.156444430175809	0.0106664771091902	0.00201010499749002	0.00122247790134026	0.0255856783911095
17_43205356_45363133	ENSG00000004897.7	CDC27	Artery_Coronary	COVID19_HGI_B2_ALL_eur_leave_ukbb_23andme_20210107	17_44863133_T_C	0.251399	0.000207	1639	0.850004811057363	0.130845816152256	0.0152182823822317	0.00234104207896619	0.00159004832918239	0.0655072525640637
17_43205356_45363133	ENSG00000004897.7	CDC27	Brain_Caudate_basal_ganglia	COVID19_HGI_A2_ALL_eur_leave_23andme_20210107	17_44941323_C_T	0.364765	0.0002752	1764	0.836634700126076	0.145312784564349	0.0142590936332577	0.00247530471603986	0.00131811696027694	0.243656539249807
17_43205356_45363133	ENSG00000004897.7	CDC27	Colon_Transverse	COVID19_HGI_A2_ALL_leave_UKBB_23andme_20210107	17_44863133_T_C	0.352285	0.001149	1584	0.795456262533627	0.190460774485533	0.0102267817045839	0.00244724960015257	0.0014089316761044	0.0170688403429758
17_43205356_45363133	ENSG00000004897.7	CDC27	Minor_Salivary_Gland	COVID19_HGI_B1_ALL_eur_leave_ukbb_23andme_20210107	17_45359414_A_T	0.777168	0.0004106	1578	0.777135018660919	0.128727420469853	0.0746791419167977	0.0123630244315243	0.00709539452090619	0.057437573340225
17_43205356_45363133	ENSG00000004897.7	CDC27	Brain_Hippocampus	COVID19_HGI_C2_ALL_leave_UKBB_23andme_20210107	17_44863133_T_C	0.276164	0.0001428	1606	0.858128904443969	0.127980914745304	0.0112005796007742	0.00166942865577598	0.00102017255417683	0.11554626080086
17_43205356_45363133	ENSG00000004897.7	CDC27	Artery_Aorta	COVID19_HGI_A2_ALL_eur_leave_ukbb_23andme_20210107	17_44941323_C_T	0.340853	0.000271	1768	0.810581330542785	0.171549675006778	0.0133657092484576	0.00282701344933013	0.00167627175264955	0.266397775689792
17_43205356_45363133	ENSG00000004897.7	CDC27	Esophagus_Muscularis	COVID19_HGI_B1_ALL_eur_leave_23andme_20210107	17_44289832_A_G	0.880288	9.579e-06	1590	0.559859712088583	0.105213365905549	0.266637985431431	0.0500905687389439	0.0181983678354935	0.188484781046152
17_43205356_45363133	ENSG00000004897.7	CDC27	Brain_Nucleus_accumbens_basal_ganglia	COVID19_HGI_B2_ALL_eur_leave_ukbb_23andme_20210107	17_44863133_T_C	0.907213	0.000207	1635	0.852355124910235	0.128922647377434	0.0152261142830866	0.00230182578612438	0.00119428764312074	0.0602013238507197
17_43205356_45363133	ENSG00000004897.7	CDC27	Adipose_Subcutaneous	COVID19_HGI_B1_ALL_eur_leave_23andme_20210107	17_45302526_T_C	1.2238e-20	0.6378	1590	0.000341154183582213	0.670865388858807	0.000162477603349092	0.31949625549912	0.00913472385514138	0.0877405228607898
17_43205356_45363133	ENSG00000004897.7	CDC27	Brain_Amygdala	COVID19_HGI_A2_ALL_leave_23andme_20210107	17_44863133_T_C	0.0942772	5.84e-05	1566	0.811319339531884	0.153712152277149	0.0262179477803776	0.00496345203563091	0.00378710837495833	0.134868909911869
17_43205356_45363133	ENSG00000004897.7	CDC27	Cells_EBV-transformed_lymphocytes	COVID19_HGI_C2_ALL_leave_UKBB_23andme_20210107	17_44863133_T_C	0.251015	0.0001428	1612	0.838845775286755	0.147318488546516	0.0109687825077707	0.00192540117683287	0.000941552482125949	0.126287299003416
17_43205356_45363133	ENSG00000004897.7	CDC27	Esophagus_Muscularis	COVID19_HGI_A2_ALL_eur_leave_23andme_20210107	17_44941323_C_T	0.890639	0.0002752	1766	0.810677520249915	0.17121918198485	0.0138255664331756	0.00291867031692514	0.00135906101513472	0.207718249206367
17_43205356_45363133	ENSG00000004897.7	CDC27	Stomach	COVID19_HGI_B2_ALL_leave_UKBB_23andme_20210107	17_44863133_T_C	0.408176	2.548e-06	1405	0.774570508671639	0.106096109275891	0.0988099898124907	0.0135274148468381	0.006995977393141	0.643379587230791
17_43205356_45363133	ENSG00000004897.7	CDC27	Lung	COVID19_HGI_A2_ALL_eur_leave_23andme_20210107	17_44941323_C_T	0.0563896	0.0002752	1766	0.86152979175282	0.12037145007536	0.0146928181336107	0.00205150065787403	0.0013544393803354	0.339209946328322
17_43205356_45363133	ENSG00000004897.7	CDC27	Brain_Putamen_basal_ganglia	COVID19_HGI_B1_ALL_leave_UKBB_23andme_20210107	17_45359414_A_T	0.184836	0.001863	1405	0.846696576219439	0.110024847494242	0.0353438021845753	0.00458944097834118	0.00334533312340222	0.0350360302413171
17_43205356_45363133	ENSG00000004897.7	CDC27	Liver	COVID19_HGI_C2_ALL_eur_leave_23andme_20210107	17_44826056_C_G	0.911032	0.0001425	1720	0.806126016818145	0.160128058439267	0.0263391367286985	0.00522980255289988	0.00217698546098993	0.0339992256044936
17_43205356_45363133	ENSG00000004897.7	CDC27	Minor_Salivary_Gland	COVID19_HGI_B2_ALL_leave_UKBB_23andme_20210107	17_44863133_T_C	0.49065	2.548e-06	1405	0.765188611432636	0.114348176962101	0.0976131650428546	0.0145788348996699	0.00827121166273883	0.627694885689653
17_43205356_45363133	ENSG00000004897.7	CDC27	Brain_Spinal_cord_cervical_c-1	COVID19_HGI_B1_ALL_leave_23andme_20210107	17_44354231_A_G	0.935449	6.95e-05	1548	0.495994235480594	0.0810566444001736	0.340403509325822	0.0556026677141072	0.0269429430793033	0.0337334561854886
17_43205356_45363133	ENSG00000004897.7	CDC27	Nerve_Tibial	COVID19_HGI_A2_ALL_eur_leave_23andme_20210107	17_44941323_C_T	0.472941	0.0002752	1766	0.799601169774071	0.182016290023417	0.0136366666357645	0.00310252353109746	0.00164335003565068	0.173444714298515
17_43205356_45363133	ENSG00000004897.7	CDC27	Artery_Aorta	COVID19_HGI_B1_ALL_leave_23andme_20210107	17_44354231_A_G	0.427317	6.95e-05	1552	0.486542971838106	0.0911158959524447	0.33396993392342	0.062517377737499	0.0258538205485304	0.0313455024531313
17_43205356_45363133	ENSG00000004897.7	CDC27	Brain_Anterior_cingulate_cortex_BA24	COVID19_HGI_B2_ALL_leave_23andme_20210107	17_44863133_T_C	0.925597	1.71e-08	1531	0.0180211769646486	0.00265584179653554	0.800444502969634	0.117903238249703	0.0609752400194794	0.176897828209925
17_43205356_45363133	ENSG00000004897.7	CDC27	Esophagus_Mucosa	COVID19_HGI_B1_ALL_eur_leave_23andme_20210107	17_44289832_A_G	0.919801	9.579e-06	1590	0.590068301053969	0.0771468683690737	0.281025084789604	0.0367268242260716	0.0150329215612818	0.231181669512859
17_43205356_45363133	ENSG00000004897.7	CDC27	Adipose_Subcutaneous	COVID19_HGI_B1_ALL_eur_leave_ukbb_23andme_20210107	17_45302526_T_C	1.2238e-20	0.3048	1591	0.000454806362652723	0.894394997076546	4.40379791999491e-05	0.0865839343642594	0.018522224217342	0.0936604364482641
17_43205356_45363133	ENSG00000004897.7	CDC27	Uterus	COVID19_HGI_A2_ALL_leave_UKBB_23andme_20210107	17_44863133_T_C	0.0537571	0.001149	1584	0.852014998341366	0.13403462044078	0.0109539289681564	0.00172194129444758	0.00127451095524963	0.0467051059476667
17_43205356_45363133	ENSG00000004897.7	CDC27	Breast_Mammary_Tissue	COVID19_HGI_C2_ALL_leave_UKBB_23andme_20210107	17_45291080_C_A	1.31365e-12	0.5033	1612	0.576611405097059	0.409052291790707	0.00753979489477385	0.00534733573547517	0.00144917248198507	0.04150030740784
17_43205356_45363133	ENSG00000004897.7	CDC27	Whole_Blood	COVID19_HGI_B1_ALL_leave_23andme_20210107	17_44354231_A_G	0.769062	6.95e-05	1552	0.519163903968336	0.0614499160146274	0.356361400204179	0.0421592204327643	0.0208655593800938	0.0316338025620154
17_43205356_45363133	ENSG00000004897.7	CDC27	Lung	COVID19_HGI_C2_ALL_leave_UKBB_23andme_20210107	17_44863133_T_C	0.855619	0.0001428	1612	0.877055696459698	0.109337035429617	0.0114684170381369	0.0014289857915421	0.0007098652810063	0.0856619474398768
17_43205356_45363133	ENSG00000004897.7	CDC27	Brain_Substantia_nigra	COVID19_HGI_B2_ALL_eur_leave_23andme_20210107	17_44826056_C_G	0.94351	1.626e-06	1628	0.278004084035582	0.0450120278309099	0.543156114354407	0.087897231230284	0.0459305425488173	0.0546472848761391
17_43205356_45363133	ENSG00000004897.7	CDC27	Lung	COVID19_HGI_B2_ALL_leave_23andme_20210107	17_44863133_T_C	0.855619	1.71e-08	1537	0.0188757749590435	0.0022256298665468	0.838405870623483	0.0988141909603286	0.0416785335905988	0.181276318136539
17_43205356_45363133	ENSG00000004897.7	CDC27	Skin_Sun_Exposed_Lower_leg	COVID19_HGI_A2_ALL_eur_leave_ukbb_23andme_20210107	17_44941323_C_T	0.683101	0.000271	1768	0.764286150277647	0.21650387612439	0.0126023460969594	0.00356690068486794	0.00304072681613565	0.121888993473934
17_43205356_45363133	ENSG00000004897.7	CDC27	Small_Intestine_Terminal_Ileum	COVID19_HGI_A2_ALL_leave_UKBB_23andme_20210107	17_44863133_T_C	0.160069	0.001149	1583	0.865052058227816	0.12123583074032	0.0111054413022491	0.00155536068860719	0.00105130904100723	0.0383583178560771
17_43205356_45363133	ENSG00000004897.7	CDC27	Adrenal_Gland	COVID19_HGI_A2_ALL_leave_23andme_20210107	17_44863133_T_C	0.249034	5.84e-05	1577	0.852753048283663	0.11340227737044	0.0278607750060866	0.00370274850734905	0.00228115083246136	0.15650259000081
17_43205356_45363133	ENSG00000004897.7	CDC27	Testis	COVID19_HGI_C2_ALL_leave_23andme_20210107	17_45203877_T_A	7.91502e-09	0.8753	1661	0.03170220568555	0.927050657964461	0.00133411194979732	0.0390118215434849	0.000901202856706511	0.152022183686297
17_43205356_45363133	ENSG00000004897.7	CDC27	Brain_Cortex	COVID19_HGI_C2_ALL_eur_leave_23andme_20210107	17_44826056_C_G	0.584898	0.0001425	1723	0.819682770600872	0.146763031119171	0.0267727831509674	0.00479163886601273	0.00198977626297605	0.0409781999270208
17_43205356_45363133	ENSG00000004897.7	CDC27	Small_Intestine_Terminal_Ileum	COVID19_HGI_C2_ALL_eur_leave_ukbb_23andme_20210107	17_44863133_T_C	0.160069	0.0002629	1724	0.856025807355452	0.131743863082892	0.00976515787314755	0.00150191154897072	0.000963260139536971	0.0867986319456606
17_43205356_45363133	ENSG00000004897.7	CDC27	Brain_Frontal_Cortex_BA9	COVID19_HGI_B1_ALL_leave_23andme_20210107	17_44354231_A_G	0.821672	6.95e-05	1550	0.510258399467679	0.0672925455862826	0.350230960832528	0.0461621752246599	0.0260559188888504	0.0334958946042868
17_43205356_45363133	ENSG00000004897.7	CDC27	Colon_Transverse	COVID19_HGI_A2_ALL_leave_23andme_20210107	17_44863133_T_C	0.352285	5.84e-05	1577	0.780741369576615	0.184574129155384	0.0255080409029301	0.00602717601873243	0.00314928434633914	0.0827612455353894
17_43205356_45363133	ENSG00000004897.7	CDC27	Muscle_Skeletal	COVID19_HGI_B1_ALL_eur_leave_23andme_20210107	17_45272841_C_T	3.83618e-45	0.7254	1590	9.95098187653497e-14	0.671271589366586	4.73924039064298e-14	0.319689808093078	0.00903860254019115	0.0897245166030733
17_43205356_45363133	ENSG00000004897.7	CDC27	Brain_Spinal_cord_cervical_c-1	COVID19_HGI_C2_ALL_eur_leave_ukbb_23andme_20210107	17_44863133_T_C	0.628438	0.0002629	1723	0.836089290879045	0.151748189942403	0.00957843511447578	0.00173761640581578	0.000846467658260469	0.06535290124506
17_43205356_45363133	ENSG00000004897.7	CDC27	Uterus	COVID19_HGI_A2_ALL_leave_23andme_20210107	17_44863133_T_C	0.0537571	5.84e-05	1577	0.833947191866041	0.130638552021285	0.0272463582819216	0.00426426205687485	0.00390363577387811	0.164810171856297
17_43205356_45363133	ENSG00000004897.7	CDC27	Brain_Putamen_basal_ganglia	COVID19_HGI_B2_ALL_eur_leave_ukbb_23andme_20210107	17_44863133_T_C	0.132462	0.000207	1631	0.852494499610728	0.128556858609244	0.0151812222171976	0.00228786100490961	0.00147955855792003	0.0925036340894992
17_43205356_45363133	ENSG00000004897.7	CDC27	Esophagus_Muscularis	COVID19_HGI_B2_ALL_leave_23andme_20210107	17_44863133_T_C	0.338383	1.71e-08	1537	0.0175697527739906	0.00322082720593995	0.780396243496186	0.143003770589223	0.0558094059346604	0.185645836779457
17_43205356_45363133	ENSG00000004897.7	CDC27	Artery_Aorta	COVID19_HGI_B2_ALL_eur_leave_23andme_20210107	17_44826056_C_G	0.670686	1.626e-06	1640	0.271700610083664	0.053823061170654	0.530944648100117	0.105140121894437	0.0383915587511278	0.0472399793020912
17_43205356_45363133	ENSG00000004897.7	CDC27	Brain_Frontal_Cortex_BA9	COVID19_HGI_B1_ALL_eur_leave_23andme_20210107	17_44289832_A_G	0.107567	9.579e-06	1588	0.580689759730471	0.0792470412595544	0.27653763732919	0.0377134267409408	0.0258121349398443	0.421009492522311
17_43205356_45363133	ENSG00000004897.7	CDC27	Heart_Atrial_Appendage	COVID19_HGI_C2_ALL_eur_leave_ukbb_23andme_20210107	17_44863133_T_C	0.00632583	0.0002629	1731	0.502601478254335	0.482902302018895	0.00577319770399246	0.00554374125546195	0.0031792807673154	0.100745532963127
17_43205356_45363133	ENSG00000004897.7	CDC27	Ovary	COVID19_HGI_A2_ALL_eur_leave_23andme_20210107	17_44941323_C_T	0.79552	0.0002752	1758	0.84527231250058	0.136687624859207	0.0143503662956958	0.00231920413896329	0.00137049220555371	0.229089830014203
17_43205356_45363133	ENSG00000004897.7	CDC27	Pituitary	COVID19_HGI_A2_ALL_leave_23andme_20210107	17_44863133_T_C	0.695222	5.84e-05	1577	0.828921343719488	0.137430198698558	0.0270821559671862	0.00448798108493198	0.00207832052983578	0.116358136431607
17_43205356_45363133	ENSG00000004897.7	CDC27	Heart_Left_Ventricle	COVID19_HGI_B2_ALL_eur_leave_23andme_20210107	17_45302686_A_T	3.16416e-10	0.8449	1640	0.00482784380100601	0.333335079429802	0.00943434697190467	0.651386834845548	0.0010158949517399	0.121032205717377
17_43205356_45363133	ENSG00000004897.7	CDC27	Artery_Aorta	COVID19_HGI_B2_ALL_eur_leave_ukbb_23andme_20210107	17_44863133_T_C	0.213379	0.000207	1640	0.818860233662356	0.162213711750789	0.0146664382830969	0.00290402104199963	0.0013555952617588	0.0724551935727828
17_43205356_45363133	ENSG00000004897.7	CDC27	Colon_Transverse	COVID19_HGI_C2_ALL_eur_leave_ukbb_23andme_20210107	17_44863133_T_C	0.352285	0.0002629	1731	0.784491752546429	0.203082883370621	0.00901116725786909	0.00233165559568898	0.00108254122939207	0.0459032550379262
17_43205356_45363133	ENSG00000004897.7	CDC27	Esophagus_Muscularis	COVID19_HGI_C2_ALL_eur_leave_ukbb_23andme_20210107	17_44863133_T_C	0.338383	0.0002629	1731	0.818566321376284	0.16922435004234	0.00940256925536481	0.00194295385403294	0.000863805471978922	0.0560912498205807
17_43205356_45363133	ENSG00000004897.7	CDC27	Brain_Nucleus_accumbens_basal_ganglia	COVID19_HGI_B2_ALL_eur_leave_23andme_20210107	17_44826056_C_G	0.693432	1.626e-06	1635	0.283030966573093	0.0428097402526205	0.553041314993974	0.0836125464708107	0.0375054317095022	0.0599819140863608
17_43205356_45363133	ENSG00000004897.7	CDC27	Prostate	COVID19_HGI_B1_ALL_leave_UKBB_23andme_20210107	17_45360317_A_G	0.744285	0.001864	1414	0.854135299590944	0.102170225088324	0.0361864532752	0.00432537991469821	0.00318264213083397	0.0287951957245245
17_43205356_45363133	ENSG00000004897.7	CDC27	Brain_Amygdala	COVID19_HGI_B2_ALL_leave_23andme_20210107	17_44863133_T_C	0.0942772	1.71e-08	1528	0.0167509147949899	0.00309686781486601	0.744023073191116	0.137454476134925	0.0986746680641032	0.202021793182319
17_43205356_45363133	ENSG00000004897.7	CDC27	Stomach	COVID19_HGI_A2_ALL_leave_23andme_20210107	17_44863133_T_C	0.408176	5.84e-05	1577	0.836232775773627	0.130163827196739	0.0273210318807261	0.00425062394939986	0.00203174119950844	0.13107516997239
17_43205356_45363133	ENSG00000004897.7	CDC27	Heart_Left_Ventricle	COVID19_HGI_C2_ALL_leave_UKBB_23andme_20210107	17_45302686_A_T	3.16416e-10	0.8753	1612	0.0140602298491621	0.971830701600785	0.000183852154672894	0.0127064802405602	0.0012187361548202	0.282733636114102
17_43205356_45363133	ENSG00000004897.7	CDC27	Muscle_Skeletal	COVID19_HGI_A2_ALL_leave_UKBB_23andme_20210107	17_45270326_A_G	4.61661e-45	0.1267	1584	1.55931997917257e-13	0.972940818485741	2.00473939117676e-15	0.0124940463759972	0.0145651351381027	0.109763909171298
17_43205356_45363133	ENSG00000004897.7	CDC27	Pituitary	COVID19_HGI_A2_ALL_leave_UKBB_23andme_20210107	17_44863133_T_C	0.695222	0.001149	1584	0.845643857494761	0.140679889119867	0.0108720184097558	0.00180765410681514	0.000996580868800687	0.0224190320981408
17_43205356_45363133	ENSG00000004897.7	CDC27	Brain_Caudate_basal_ganglia	COVID19_HGI_B1_ALL_eur_leave_23andme_20210107	17_44289832_A_G	0.438386	9.579e-06	1588	0.573513117318152	0.0905263261555549	0.273119957400444	0.0430909405708858	0.0197496585549634	0.288508354450057
17_43205356_45363133	ENSG00000004897.7	CDC27	Whole_Blood	COVID19_HGI_C2_ALL_leave_UKBB_23andme_20210107	17_44863133_T_C	0.425309	0.0001428	1612	0.878890714395784	0.107455214706862	0.0114924118095618	0.00140433156267339	0.000757327525118743	0.104036638303096
17_43205356_45363133	ENSG00000004897.7	CDC27	Esophagus_Gastroesophageal_Junction	COVID19_HGI_B1_ALL_leave_23andme_20210107	17_44353728_T_G	0.223985	0.0001029	1552	0.491905008602747	0.0847254589523921	0.337650511318705	0.0581291559224572	0.0275898652036985	0.0280818013640724
17_43205356_45363133	ENSG00000004897.7	CDC27	Cells_EBV-transformed_lymphocytes	COVID19_HGI_A2_ALL_leave_UKBB_23andme_20210107	17_44863133_T_C	0.251015	0.001149	1584	0.840694654386261	0.145552755731246	0.0108083889907843	0.00187022471046545	0.00107397618124356	0.0306892346265552
17_43205356_45363133	ENSG00000004897.7	CDC27	Brain_Hypothalamus	COVID19_HGI_A2_ALL_leave_UKBB_23andme_20210107	17_44863133_T_C	0.539936	0.001149	1580	0.859611567929938	0.126691950830519	0.0110110723285204	0.00162177892597959	0.00106362998504295	0.025047486058535
17_43205356_45363133	ENSG00000004897.7	CDC27	Breast_Mammary_Tissue	COVID19_HGI_A2_ALL_eur_leave_23andme_20210107	17_44941323_C_T	0.380832	0.0002752	1766	0.540612361082272	0.438910686029144	0.00921978459503195	0.00748155449138677	0.00377561380216484	0.0535901478678338
17_43205356_45363133	ENSG00000004897.7	CDC27	Cells_Transformed_fibroblasts	COVID19_HGI_C2_ALL_leave_UKBB_23andme_20210107	17_44863133_T_C	0.877975	0.0001428	1612	0.8552248141929	0.131094729369213	0.0111829555068376	0.00171341608964764	0.0007840848414021	0.0810207317049709
17_43205356_45363133	ENSG00000004897.7	CDC27	Heart_Left_Ventricle	COVID19_HGI_C2_ALL_eur_leave_ukbb_23andme_20210107	17_45302686_A_T	3.16416e-10	0.971	1731	0.0137708341897761	0.973490758806803	0.000158180490440669	0.0111807295989286	0.0013994969140516	0.247380680732674
17_43205356_45363133	ENSG00000004897.7	CDC27	Brain_Nucleus_accumbens_basal_ganglia	COVID19_HGI_A2_ALL_leave_UKBB_23andme_20210107	17_44863133_T_C	0.907213	0.001149	1581	0.861336015575894	0.12503244774204	0.0110416851968376	0.00160183469396535	0.000988016791262678	0.023112798419855
17_43205356_45363133	ENSG00000004897.7	CDC27	Colon_Transverse	COVID19_HGI_B1_ALL_eur_leave_ukbb_23andme_20210107	17_45359414_A_T	0.462582	0.0004106	1591	0.731662505619457	0.172804721950549	0.070845398942792	0.0167243683248679	0.0079630051623345	0.0435765328963334
17_43205356_45363133	ENSG00000004897.7	CDC27	Brain_Hypothalamus	COVID19_HGI_B1_ALL_eur_leave_ukbb_23andme_20210107	17_45361047_G_A	0.640875	0.0004098	1584	0.788081362468117	0.11743805445301	0.0762116878329564	0.0113499698070295	0.0069189254388869	0.0570514815611346
17_43205356_45363133	ENSG00000004897.7	CDC27	Brain_Frontal_Cortex_BA9	COVID19_HGI_B1_ALL_eur_leave_ukbb_23andme_20210107	17_45361047_G_A	0.94173	0.0004098	1589	0.796540327029698	0.108771385272284	0.0771040336776565	0.010521861591211	0.00706239242915054	0.0540696937230069
17_43205356_45363133	ENSG00000004897.7	CDC27	Esophagus_Muscularis	COVID19_HGI_A2_ALL_leave_UKBB_23andme_20210107	17_44863133_T_C	0.338383	0.001149	1584	0.830635513089858	0.155584817112375	0.0106790636626434	0.001999174430211	0.00110143170491268	0.0213053275096013
17_43205356_45363133	ENSG00000004897.7	CDC27	Liver	COVID19_HGI_A2_ALL_eur_leave_23andme_20210107	17_44941323_C_T	0.17183	0.0002752	1758	0.81649812848793	0.165506657163209	0.0138295154738937	0.00280192112445714	0.00136377775051016	0.246200872404794
17_43205356_45363133	ENSG00000004897.7	CDC27	Colon_Transverse	COVID19_HGI_B1_ALL_leave_UKBB_23andme_20210107	17_45359414_A_T	0.462582	0.001863	1414	0.785273503187525	0.170014207970026	0.033269041737248	0.0071986085813042	0.00424463852389741	0.0191642230028763
17_43205356_45363133	ENSG00000004897.7	CDC27	Minor_Salivary_Gland	COVID19_HGI_B2_ALL_leave_23andme_20210107	17_44863133_T_C	0.49065	1.71e-08	1536	0.0177298687501798	0.00287413846884346	0.787508058916701	0.127596394422138	0.0642915394421381	0.193840914671131
17_43205356_45363133	ENSG00000004897.7	CDC27	Esophagus_Gastroesophageal_Junction	COVID19_HGI_B2_ALL_eur_leave_23andme_20210107	17_44826056_C_G	0.229993	1.626e-06	1640	0.272453456079967	0.049933767277311	0.53241582460008	0.0975305705138584	0.047666381528783	0.0609231046731322
17_43205356_45363133	ENSG00000004897.7	CDC27	Prostate	COVID19_HGI_B1_ALL_eur_leave_23andme_20210107	17_44289832_A_G	0.754488	9.579e-06	1589	0.584516855043385	0.0794199805191041	0.278370109173855	0.0378030546363542	0.0198900006273014	0.251711100035678
17_43205356_45363133	ENSG00000004897.7	CDC27	Brain_Caudate_basal_ganglia	COVID19_HGI_B2_ALL_eur_leave_ukbb_23andme_20210107	17_44863133_T_C	0.922226	0.000207	1638	0.844343519297824	0.136851862506601	0.0151104758311402	0.00244787155100893	0.00124627081342638	0.0566163479745784
17_43205356_45363133	ENSG00000004897.7	CDC27	Brain_Cerebellum	COVID19_HGI_A2_ALL_eur_leave_23andme_20210107	17_44941323_C_T	0.400411	0.0002752	1760	0.837628093052438	0.144401085239896	0.014249530112787	0.00245525091417293	0.00126604068070587	0.251619058822701
17_43205356_45363133	ENSG00000004897.7	CDC27	Breast_Mammary_Tissue	COVID19_HGI_B2_ALL_eur_leave_23andme_20210107	17_44826056_C_G	0.986854	1.626e-06	1640	0.189036993473874	0.142051604229559	0.369407267606002	0.277568677963301	0.0219354567272632	0.0558001072551355
17_43205356_45363133	ENSG00000004897.7	CDC27	Colon_Transverse	COVID19_HGI_B2_ALL_leave_UKBB_23andme_20210107	17_44863133_T_C	0.352285	2.548e-06	1405	0.721373291739555	0.158229259903364	0.0920237561458789	0.0201767072736847	0.00819698493751722	0.536081362381373
17_43205356_45363133	ENSG00000004897.7	CDC27	Spleen	COVID19_HGI_B1_ALL_leave_23andme_20210107	17_44367288_G_C	0.148315	8.337e-05	1548	0.494526489917753	0.0751675279665013	0.339223508546862	0.0515220709466543	0.0395604026222298	0.0316875971578432
17_43205356_45363133	ENSG00000004897.7	CDC27	Adipose_Visceral_Omentum	COVID19_HGI_C2_ALL_eur_leave_ukbb_23andme_20210107	17_45294093_G_A	2.78986e-19	0.8569	1731	0.00212060567838893	0.983669595921202	2.4358614853403e-05	0.0112961603620217	0.00288927942353407	0.0827072892513686
17_43205356_45363133	ENSG00000004897.7	CDC27	Colon_Sigmoid	COVID19_HGI_A2_ALL_eur_leave_ukbb_23andme_20210107	17_44941323_C_T	0.532034	0.000271	1767	0.791363405852904	0.190996261352073	0.0130409300185351	0.00314598663437394	0.00145341614211401	0.287798190272624
17_43205356_45363133	ENSG00000004897.7	CDC27	Brain_Nucleus_accumbens_basal_ganglia	COVID19_HGI_C2_ALL_eur_leave_ukbb_23andme_20210107	17_44863133_T_C	0.907213	0.0002629	1725	0.852007717699018	0.135902093840583	0.00977033355345477	0.00155768473101102	0.000762170175932933	0.0620951571487059
17_43205356_45363133	ENSG00000004897.7	CDC27	Vagina	COVID19_HGI_B1_ALL_leave_23andme_20210107	17_44354231_A_G	0.619774	6.95e-05	1548	0.504462602236927	0.0719866193415471	0.346037029396242	0.0493511884612344	0.0281625605640491	0.0332142962216086
17_43205356_45363133	ENSG00000004897.7	CDC27	Brain_Caudate_basal_ganglia	COVID19_HGI_C2_ALL_eur_leave_ukbb_23andme_20210107	17_44863133_T_C	0.922226	0.0002629	1729	0.844237229305771	0.143629852572933	0.00969215985802224	0.00164813192140138	0.000792626341871587	0.0586142009548428
17_43205356_45363133	ENSG00000004897.7	CDC27	Lung	COVID19_HGI_C2_ALL_leave_23andme_20210107	17_44280902_G_C	0.921841	7.33e-05	1661	0.84778950583518	0.109984817371044	0.0356772056135834	0.00462652759100794	0.00192194358918488	0.0588487792922235
17_43205356_45363133	ENSG00000004897.7	CDC27	Esophagus_Muscularis	COVID19_HGI_B2_ALL_eur_leave_23andme_20210107	17_44826056_C_G	0.301804	1.626e-06	1640	0.272103141188489	0.053473175006991	0.531731255593324	0.104456546364466	0.0382358818467303	0.0612379488989173
17_43205356_45363133	ENSG00000004897.7	CDC27	Brain_Frontal_Cortex_BA9	COVID19_HGI_C2_ALL_eur_leave_23andme_20210107	17_44826056_C_G	0.998888	0.0001425	1726	0.841438056660423	0.124868178049095	0.0275089278920136	0.00408018004413965	0.0021046573543289	0.0387609983617633
17_43205356_45363133	ENSG00000004897.7	CDC27	Lung	COVID19_HGI_A2_ALL_eur_leave_ukbb_23andme_20210107	17_44941323_C_T	0.0563896	0.000271	1768	0.861608228872596	0.120508757287599	0.0142070938957824	0.00198538337089083	0.00169053657313187	0.393100723049853
17_43205356_45363133	ENSG00000004897.7	CDC27	Lung	COVID19_HGI_B2_ALL_eur_leave_23andme_20210107	17_44826056_C_G	0.772781	1.626e-06	1640	0.291110317914497	0.0377380258686468	0.568874193016464	0.0737173282480433	0.0285601349523489	0.0590357993183126
17_43205356_45363133	ENSG00000004897.7	CDC27	Brain_Spinal_cord_cervical_c-1	COVID19_HGI_A2_ALL_leave_23andme_20210107	17_44863133_T_C	0.628438	5.84e-05	1575	0.828329653107751	0.137847311993001	0.0270402803224694	0.00449765033088545	0.00228510424589313	0.126401412248829
17_43205356_45363133	ENSG00000004897.7	CDC27	Brain_Hippocampus	COVID19_HGI_B2_ALL_leave_23andme_20210107	17_44863133_T_C	0.276164	1.71e-08	1532	0.0179056449186514	0.00254959529956188	0.795312985568941	0.113174025514117	0.0710577486987288	0.199833148299426
17_43205356_45363133	ENSG00000004897.7	CDC27	Muscle_Skeletal	COVID19_HGI_C2_ALL_eur_leave_23andme_20210107	17_45290878_ATATTT_A	4.61661e-45	0.4572	1728	1.05137405177546e-13	0.965354666718533	3.43788821763438e-15	0.0315630518546171	0.00308228142674247	0.0717411002534368
17_43205356_45363133	ENSG00000004897.7	CDC27	Brain_Amygdala	COVID19_HGI_C2_ALL_eur_leave_23andme_20210107	17_44826056_C_G	0.0515066	0.0001425	1717	0.801083772621798	0.163959559378445	0.0261599117787438	0.00535076008718776	0.0034459961338248	0.0561664244980535
17_43205356_45363133	ENSG00000004897.7	CDC27	Vagina	COVID19_HGI_C2_ALL_leave_23andme_20210107	17_44280902_G_C	0.40569	7.33e-05	1657	0.829980485518015	0.126883093313504	0.0349172221000774	0.00533507891304454	0.00288412015535952	0.0665494629718262
17_43205356_45363133	ENSG00000004897.7	CDC27	Adrenal_Gland	COVID19_HGI_A2_ALL_eur_leave_23andme_20210107	17_44941323_C_T	0.501373	0.0002752	1766	0.852935147476521	0.129023962440878	0.014546242186402	0.00219912242079747	0.00129552547540252	0.245591543656009
17_43205356_45363133	ENSG00000004897.7	CDC27	Brain_Substantia_nigra	COVID19_HGI_A2_ALL_leave_UKBB_23andme_20210107	17_44863133_T_C	0.850409	0.001149	1582	0.852800756425069	0.133496423409327	0.0109480674307142	0.00171275555075801	0.00104199718413135	0.0256828539282852
17_43205356_45363133	ENSG00000004897.7	CDC27	Vagina	COVID19_HGI_A2_ALL_leave_23andme_20210107	17_44863133_T_C	0.657305	5.84e-05	1575	0.844065116295116	0.12207439256865	0.0275668293637462	0.00398459180373866	0.00230906996874931	0.123054086052686
17_43205356_45363133	ENSG00000004897.7	CDC27	Brain_Cortex	COVID19_HGI_B1_ALL_leave_23andme_20210107	17_44354231_A_G	0.784532	6.95e-05	1548	0.497796186198777	0.0806463157263199	0.341663235105603	0.0553271649849924	0.024567097984308	0.0329869586370295
17_43205356_45363133	ENSG00000004897.7	CDC27	Small_Intestine_Terminal_Ileum	COVID19_HGI_B1_ALL_leave_23andme_20210107	17_44354231_A_G	0.45992	6.95e-05	1548	0.505519147788554	0.0696931488240165	0.346967689705802	0.0478045144915631	0.0300154991900651	0.0322931979880935
17_43205356_45363133	ENSG00000004897.7	CDC27	Thyroid	COVID19_HGI_A2_ALL_leave_23andme_20210107	17_44863133_T_C	0.478913	5.84e-05	1577	0.841872998775746	0.1248301460657	0.027505306782308	0.00407668112384172	0.00171486725240457	0.121875618669626
17_43205356_45363133	ENSG00000004897.7	CDC27	Artery_Tibial	COVID19_HGI_A2_ALL_eur_leave_ukbb_23andme_20210107	17_44941323_C_T	0.218947	0.000271	1768	0.670389687817236	0.31074308852288	0.0110540834249531	0.00512116372515483	0.002691976509776	0.145861613497102
17_43205356_45363133	ENSG00000004897.7	CDC27	Skin_Not_Sun_Exposed_Suprapubic	COVID19_HGI_A2_ALL_leave_23andme_20210107	17_44863133_T_C	0.201851	5.84e-05	1577	0.837391876212329	0.12896009164624	0.0273589015038217	0.00421124988788353	0.00207788074972598	0.161850852227912
17_43205356_45363133	ENSG00000004897.7	CDC27	Brain_Nucleus_accumbens_basal_ganglia	COVID19_HGI_C2_ALL_leave_UKBB_23andme_20210107	17_44863133_T_C	0.907213	0.0001428	1606	0.858995118564565	0.12727458781113	0.0112145599615837	0.00166077089021129	0.000854962772510758	0.0963091180210998
17_43205356_45363133	ENSG00000004897.7	CDC27	Pancreas	COVID19_HGI_B2_ALL_leave_UKBB_23andme_20210107	17_44863133_T_C	0.634035	2.548e-06	1405	0.792058400911491	0.089222697093371	0.101040875748266	0.0113756101304356	0.00630241611643645	0.633263808069391
17_43205356_45363133	ENSG00000004897.7	CDC27	Brain_Hypothalamus	COVID19_HGI_B1_ALL_eur_leave_23andme_20210107	17_44289832_A_G	0.289227	9.579e-06	1583	0.575155931969654	0.0856503546282449	0.273840320818686	0.0407548132043288	0.0245985793790864	0.287387186649572
17_43205356_45363133	ENSG00000004897.7	CDC27	Pituitary	COVID19_HGI_B1_ALL_leave_23andme_20210107	17_44354231_A_G	0.382454	6.95e-05	1552	0.495900403554295	0.081026917005549	0.340393006566197	0.0555909258676738	0.0270887470062849	0.0352559638212128
17_43205356_45363133	ENSG00000004897.7	CDC27	Pancreas	COVID19_HGI_B2_ALL_leave_23andme_20210107	17_44863133_T_C	0.634035	1.71e-08	1537	0.0186156042991555	0.00229673814365044	0.826849862507929	0.101964014220567	0.0502737808286978	0.193292345704087
17_43205356_45363133	ENSG00000004897.7	CDC27	Adipose_Subcutaneous	COVID19_HGI_C2_ALL_eur_leave_ukbb_23andme_20210107	17_45290878_ATATTT_A	6.37935e-21	0.9141	1731	0.000385513878622213	0.98543574740838	4.42825565624923e-06	0.0113164789402925	0.00285783151704909	0.0622218165379829
17_43205356_45363133	ENSG00000004897.7	CDC27	Brain_Cortex	COVID19_HGI_C2_ALL_leave_UKBB_23andme_20210107	17_44863133_T_C	0.5902	0.0001428	1609	0.844368864617445	0.141839265775152	0.0110324015582487	0.00185234422440873	0.000907123824745121	0.0948926927158754
17_43205356_45363133	ENSG00000004897.7	CDC27	Cells_Transformed_fibroblasts	COVID19_HGI_B2_ALL_leave_UKBB_23andme_20210107	17_44863133_T_C	0.877975	2.548e-06	1405	0.775868497265753	0.106180441079806	0.0989755709162446	0.0135397330602962	0.00543575767790052	0.590846182928998
17_43205356_45363133	ENSG00000004897.7	CDC27	Liver	COVID19_HGI_B2_ALL_eur_leave_ukbb_23andme_20210107	17_44863133_T_C	0.940549	0.000207	1633	0.826005907374808	0.156433637128998	0.0137502017237916	0.00260288304521957	0.0012073707271824	0.0568401838924814
17_43205356_45363133	ENSG00000004897.7	CDC27	Esophagus_Gastroesophageal_Junction	COVID19_HGI_C2_ALL_leave_23andme_20210107	17_44280902_G_C	0.374873	7.33e-05	1661	0.807096419506934	0.149609300982134	0.0339647338290289	0.00629291508395628	0.00303663059794744	0.0545513210363431
17_43205356_45363133	ENSG00000004897.7	CDC27	Cells_Transformed_fibroblasts	COVID19_HGI_A2_ALL_eur_leave_23andme_20210107	17_44941323_C_T	0.203444	0.0002752	1766	0.841427254754859	0.140569233443705	0.0143499827227374	0.00239605740000714	0.00125747167869147	0.270161783478388
17_43205356_45363133	ENSG00000004897.7	CDC27	Brain_Frontal_Cortex_BA9	COVID19_HGI_C2_ALL_leave_23andme_20210107	17_44280902_G_C	0.619742	7.33e-05	1659	0.83831504401884	0.118756132243416	0.0352732393376038	0.00499416346646033	0.00266142093367964	0.0634842290660166
17_43205356_45363133	ENSG00000004897.7	CDC27	Pancreas	COVID19_HGI_C2_ALL_eur_leave_23andme_20210107	17_44826056_C_G	0.674972	0.0001425	1728	0.847700201609182	0.118918589512737	0.0277189505512059	0.0038867436765276	0.00177551465034684	0.0414996443259168
17_43205356_45363133	ENSG00000004897.7	CDC27	Brain_Cerebellum	COVID19_HGI_A2_ALL_leave_UKBB_23andme_20210107	17_44863133_T_C	0.847367	0.001149	1581	0.853806153177208	0.132583503872412	0.0109492300045393	0.00169929212242201	0.000961820823419342	0.0226213015623273
17_43205356_45363133	ENSG00000004897.7	CDC27	Brain_Substantia_nigra	COVID19_HGI_B1_ALL_eur_leave_23andme_20210107	17_44289832_A_G	0.376746	9.579e-06	1576	0.571964195276397	0.0897311723730726	0.271978999043774	0.0426450645145588	0.023680568792198	0.287087882781667
17_43205356_45363133	ENSG00000004897.7	CDC27	Brain_Frontal_Cortex_BA9	COVID19_HGI_C2_ALL_eur_leave_ukbb_23andme_20210107	17_44863133_T_C	0.961192	0.0002629	1729	0.860041432673036	0.127830344142672	0.00987359803694522	0.00146675239570534	0.000787872751641205	0.0628682326660116
17_43205356_45363133	ENSG00000004897.7	CDC27	Brain_Amygdala	COVID19_HGI_C2_ALL_leave_23andme_20210107	17_44280902_G_C	0.158565	7.33e-05	1650	0.797702995401027	0.157874006885238	0.0335409251095414	0.00663386180283719	0.00424821080135639	0.0590053691903536
17_43205356_45363133	ENSG00000004897.7	CDC27	Whole_Blood	COVID19_HGI_B1_ALL_leave_UKBB_23andme_20210107	17_45361047_G_A	0.301352	0.001904	1414	0.862836577220922	0.0936336318516783	0.0365550932044273	0.00396388886805894	0.00301080885491324	0.0311757987534524
17_43205356_45363133	ENSG00000004897.7	CDC27	Adrenal_Gland	COVID19_HGI_B2_ALL_eur_leave_23andme_20210107	17_44826056_C_G	0.338565	1.626e-06	1640	0.283862338054622	0.0398676153240671	0.554710529140431	0.0778637368980171	0.0436957805828626	0.0627524038178956
17_43205356_45363133	ENSG00000004897.7	CDC27	Uterus	COVID19_HGI_C2_ALL_eur_leave_ukbb_23andme_20210107	17_44863133_T_C	0.0537571	0.0002629	1731	0.842605943230045	0.144852175435742	0.0096787035201764	0.00166266296909961	0.001200514844937	0.102740004484449
17_43205356_45363133	ENSG00000004897.7	CDC27	Thyroid	COVID19_HGI_A2_ALL_eur_leave_ukbb_23andme_20210107	17_44941323_C_T	0.681242	0.000271	1768	0.840920764253519	0.141493046316265	0.0138659774318723	0.00233169620560762	0.00138851579273529	0.304056327736852
17_43205356_45363133	ENSG00000004897.7	CDC27	Brain_Spinal_cord_cervical_c-1	COVID19_HGI_A2_ALL_eur_leave_ukbb_23andme_20210107	17_44941323_C_T	0.333895	0.000271	1760	0.828989132557965	0.153515609609097	0.0135983182338638	0.00251681224857202	0.00138012735050222	0.336581739803856
17_43205356_45363133	ENSG00000004897.7	CDC27	Brain_Caudate_basal_ganglia	COVID19_HGI_B1_ALL_leave_UKBB_23andme_20210107	17_45359414_A_T	0.248436	0.001863	1412	0.837669170593158	0.118210724281016	0.0354643442080124	0.00500102487035589	0.00365473604745836	0.0294403118225559
17_43205356_45363133	ENSG00000004897.7	CDC27	Minor_Salivary_Gland	COVID19_HGI_A2_ALL_leave_23andme_20210107	17_44863133_T_C	0.49065	5.84e-05	1577	0.829088829037428	0.137048956908496	0.0270876279743158	0.00447530435854903	0.00229928172121084	0.134080313762035
17_43205356_45363133	ENSG00000004897.7	CDC27	Minor_Salivary_Gland	COVID19_HGI_C2_ALL_leave_UKBB_23andme_20210107	17_44863133_T_C	0.49065	0.0001428	1611	0.8434010396522	0.142681853712769	0.0110153341282745	0.0018624730971792	0.00103929940957815	0.0988041532069716
17_43205356_45363133	ENSG00000004897.7	CDC27	Pancreas	COVID19_HGI_A2_ALL_leave_UKBB_23andme_20210107	17_44863133_T_C	0.634035	0.001149	1584	0.876224739538148	0.110204058217077	0.0112651814530578	0.00141594816151174	0.000890072630205527	0.0246193996943425
[truncated: 385,387 more rows]
